# Supplementary material for: Discovery and biological evaluation of a potent small molecule CRM1 inhibitor for its selective ablation of extranodal NK/T cell lymphoma
Source: eLife. 2023 Oct 27;12:e80625. doi: 10.7554/eLife.80625 (PMC10637774; doi:10.7554/eLife.80625)
Supplement: Figure 1—source data 3. [file elife-80625-fig1-data3.zip]

Archive with 2 entries (2 files):
- Figure 1 - source data 3/S5.jpg
- Figure 1 - source data 3/S8.jpg
