# Supplementary material for: Discovery and biological evaluation of a potent small molecule CRM1 inhibitor for its selective ablation of extranodal NK/T cell lymphoma
Source: eLife. 2023 Oct 27;12:e80625. doi: 10.7554/eLife.80625 (PMC10637774; doi:10.7554/eLife.80625)
Supplement: Figure 2—source data 7. [file elife-80625-fig2-data7.zip]

Archive with 18 entries (15 files):
- Figure 2-source data G/DAPI/
- Figure 2-source data G/Ia╩Ba┴/
- Figure 2-source data G/Merged/
- Figure 2-source data G/DAPI/DMSO.jpg
- Figure 2-source data G/DAPI/KPT-330(200nM).jpg
- Figure 2-source data G/DAPI/LFS-1107(100nM).jpg
- Figure 2-source data G/DAPI/LFS-1107(200nM).jpg
- Figure 2-source data G/DAPI/LFS-1107(50nM).jpg
- Figure 2-source data G/Ia╩Ba┴/DMSO.jpg
- Figure 2-source data G/Ia╩Ba┴/KPT-330(200nM).jpg
- Figure 2-source data G/Ia╩Ba┴/LFS-1107(100nM).jpg
- Figure 2-source data G/Ia╩Ba┴/LFS-1107(200nM).jpg
- Figure 2-source data G/Ia╩Ba┴/LFS-1107(50nM).jpg
- Figure 2-source data G/Merged/DMSO.jpg
- Figure 2-source data G/Merged/KPT-330(200nM).jpg
- Figure 2-source data G/Merged/LFS-1107(100nM).jpg
- Figure 2-source data G/Merged/LFS-1107(200nM).jpg
- Figure 2-source data G/Merged/LFS-1107(50nM).jpg
