# Supplementary material for: Discovery and biological evaluation of a potent small molecule CRM1 inhibitor for its selective ablation of extranodal NK/T cell lymphoma
Source: eLife. 2023 Oct 27;12:e80625. doi: 10.7554/eLife.80625 (PMC10637774; doi:10.7554/eLife.80625)
Supplement: Figure 2—source data 9. [file elife-80625-fig2-data9.zip]

Archive with 16 entries (10 files):
- Figure 2-source data 9/Figure 2-source data I/
- Figure 2-source data 9/Figure 2-source data I/c-Myc/
- Figure 2-source data 9/Figure 2-source data I/c-Myc/C-Myc_B.jpg
- Figure 2-source data 9/Figure 2-source data I/COX-2/
- Figure 2-source data 9/Figure 2-source data I/COX-2/COX-2_B.jpg
- Figure 2-source data 9/Figure 2-source data I/p65/
- Figure 2-source data 9/Figure 2-source data I/p65/p65_B.jpg
- Figure 2-source data 9/Figure 2-source data I/Survivin/
- Figure 2-source data 9/Figure 2-source data I/a┬-actin/
- Figure 2-source data 9/Figure 2-source data I/a┬-actin/a┬-actin_B.jpg
- Figure 2-source data 9/Figure 2-source data I/c-Myc/c-myc_A.jpg
- Figure 2-source data 9/Figure 2-source data I/COX-2/COX-2_A.jpg
- Figure 2-source data 9/Figure 2-source data I/p65/p65_A.jpg
- Figure 2-source data 9/Figure 2-source data I/Survivin/Survivin_A.jpg
- Figure 2-source data 9/Figure 2-source data I/Survivin/Survivin_B.jpg
- Figure 2-source data 9/Figure 2-source data I/a┬-actin/a┬-actin_A.jpg
