# Supplementary material for: Discovery and biological evaluation of a potent small molecule CRM1 inhibitor for its selective ablation of extranodal NK/T cell lymphoma
Source: eLife. 2023 Oct 27;12:e80625. doi: 10.7554/eLife.80625 (PMC10637774; doi:10.7554/eLife.80625)
Supplement: Figure 2—source data 10. [file elife-80625-fig2-data10.zip]

Archive with 16 entries (12 files):
- Figure 2-source data 10/Figure 2-source data J/
- Figure 2-source data 10/Figure 2-source data J/cytoplasm/
- Figure 2-source data 10/Figure 2-source data J/cytoplasm/Ia╩Ba┴ - A.jpg
- Figure 2-source data 10/Figure 2-source data J/cytoplasm/Ia╩Ba┴.jpg
- Figure 2-source data 10/Figure 2-source data J/cytoplasm/a┬-tubulin - A.jpg
- Figure 2-source data 10/Figure 2-source data J/cytoplasm/a┬-tubulin.jpg
- Figure 2-source data 10/Figure 2-source data J/nuclei/
- Figure 2-source data 10/Figure 2-source data J/nuclei/Histone-H3_A.jpg
- Figure 2-source data 10/Figure 2-source data J/nuclei/Histone-H3_B.jpg
- Figure 2-source data 10/Figure 2-source data J/nuclei/Ia╩B-a┴_A.jpg
- Figure 2-source data 10/Figure 2-source data J/nuclei/Ia╩B-a┴_B.jpg
- Figure 2-source data 10/Figure 2-source data J/whole cell protein/
- Figure 2-source data 10/Figure 2-source data J/whole cell protein/Ia╩B-a┴_A.jpg
- Figure 2-source data 10/Figure 2-source data J/whole cell protein/a┬-tubulin_A.jpg
- Figure 2-source data 10/Figure 2-source data J/whole cell protein/a┬-tubulin_B.jpg
- Figure 2-source data 10/Figure 2-source data J/whole cell protein/Ia╩B-a┴_B.jpg
