# Supplementary material for: Discovery and biological evaluation of a potent small molecule CRM1 inhibitor for its selective ablation of extranodal NK/T cell lymphoma
Source: eLife. 2023 Oct 27;12:e80625. doi: 10.7554/eLife.80625 (PMC10637774; doi:10.7554/eLife.80625)
Supplement: Figure 2—figure supplement 2—source data 1. [file elife-80625-fig2-figsupp2-data1.zip]

Archive with 1 entries (1 files):
- Figure 2 - figure supplement 2 - source data/Figure 2 - figure supplement 2.jpg
