# Supplementary material for: Discovery and biological evaluation of a potent small molecule CRM1 inhibitor for its selective ablation of extranodal NK/T cell lymphoma
Source: eLife. 2023 Oct 27;12:e80625. doi: 10.7554/eLife.80625 (PMC10637774; doi:10.7554/eLife.80625)
Supplement: Figure 2—figure supplement 3—source data 1. — The medium (containing LFS-1107) was removed and replaced with new medium in the Wash group. Fixed cells were stained for IκBα (orange) and DAPI (blue). [file elife-80625-fig2-figsupp3-data1.zip]

Archive with 9 entries (6 files):
- Figure 2-figure supplement 3-source data/DMSO/
- Figure 2-figure supplement 3-source data/DMSO/Ia╩Ba┴(1).jpg
- Figure 2-figure supplement 3-source data/DMSO/merge(1).jpg
- Figure 2-figure supplement 3-source data/LFS-1107/
- Figure 2-figure supplement 3-source data/LFS-1107/Ia╩Ba┴(1).jpg
- Figure 2-figure supplement 3-source data/Wash/
- Figure 2-figure supplement 3-source data/LFS-1107/Merge.jpg
- Figure 2-figure supplement 3-source data/Wash/Ia╩Ba┴.jpg
- Figure 2-figure supplement 3-source data/Wash/Merge.jpg
