# Supplementary material for: Discovery and biological evaluation of a potent small molecule CRM1 inhibitor for its selective ablation of extranodal NK/T cell lymphoma
Source: eLife. 2023 Oct 27;12:e80625. doi: 10.7554/eLife.80625 (PMC10637774; doi:10.7554/eLife.80625)
Supplement: Figure 3—source data 4. [file elife-80625-fig3-data4.zip]

Archive with 1 entries (1 files):
- Figure 3-source data 4/Figure 3-source data F.jpg
