# Supplementary material for: Discovery and biological evaluation of a potent small molecule CRM1 inhibitor for its selective ablation of extranodal NK/T cell lymphoma
Source: eLife. 2023 Oct 27;12:e80625. doi: 10.7554/eLife.80625 (PMC10637774; doi:10.7554/eLife.80625)
Supplement: Source code 1. [file elife-80625-code1.zip]

Archive with 71 entries (60 files):
- Source_codes/
- Source_codes/.DS_Store
- __MACOSX/Source_codes/._.DS_Store
- Source_codes/images/
- Source_codes/Vizard/
- Source_codes/.project
- Source_codes/.pydevproject
- Source_codes/data/
- Source_codes/src/
- Source_codes/images/celecoxib_analogues.gif
- Source_codes/Vizard/theme.yaml
- Source_codes/Vizard/run.bat
- Source_codes/Vizard/run.sh
- Source_codes/Vizard/templates/
- Source_codes/Vizard/main.py
- Source_codes/data/positives.txt
- Source_codes/data/Prior.ckpt
- Source_codes/data/Prior.back.ckpt
- Source_codes/data/negatives.txt
- Source_codes/data/ChEMBL_filtered_slim
- Source_codes/data/results/
- Source_codes/data/clf.pkl
- Source_codes/data/Voc
- Source_codes/data/logs/
- Source_codes/data/clf.tempt.pkl
- Source_codes/data/ChEMBL_filtered
- Source_codes/data/Long2.txt
- Source_codes/data/ups.txt
- Source_codes/data/sixth.txt
- Source_codes/data/positives_new.txt
- Source_codes/data/smiles.for.sim
- Source_codes/src/scoring_functions.py
- Source_codes/src/train_agent.py
- Source_codes/src/LICENSE
- Source_codes/src/__init__.py
- Source_codes/src/__pycache__/
- Source_codes/src/Test.py
- Source_codes/src/model.py
- Source_codes/src/README.md
- Source_codes/src/vizard_logger.py
- Source_codes/src/utils.py
- Source_codes/src/zzh_utils.py
- Source_codes/src/data_structs.py
- Source_codes/src/multiprocess.py
- Source_codes/src/main.py
- Source_codes/src/train_prior.py
- Source_codes/src/active_model.py
- Source_codes/src/data/
- Source_codes/Vizard/templates/index.html
- Source_codes/Vizard/templates/styles.css
- Source_codes/data/logs/weight_GRU_embedding.npy
- Source_codes/data/logs/init_weight_GRU_embedding.npy
- Source_codes/data/logs/weight_GRU_layer_2_w_hh.npy
- Source_codes/data/logs/init_weight_GRU_layer_2_w_hh.npy
- Source_codes/data/logs/init_weight_GRU_layer_2_w_ih.npy
- Source_codes/data/logs/weight_GRU_layer_2_w_ih.npy
- Source_codes/data/logs/Scores.npy
- Source_codes/data/logs/weight_GRU_layer_2_b_hh.npy
- Source_codes/data/logs/init_weight_GRU_layer_2_b_hh.npy
- Source_codes/data/logs/init_weight_GRU_layer_2_b_ih.npy
- Source_codes/data/logs/weight_GRU_layer_2_b_ih.npy
- Source_codes/data/logs/SMILES
- Source_codes/src/__pycache__/scoring_functions.cpython-36.pyc
- Source_codes/src/__pycache__/train_agent.cpython-36.pyc
- Source_codes/src/__pycache__/model.cpython-36.pyc
- Source_codes/src/__pycache__/vizard_logger.cpython-36.pyc
- Source_codes/src/__pycache__/utils.cpython-36.pyc
- Source_codes/src/__pycache__/data_structs.cpython-36.pyc
- Source_codes/src/data/mols_filtered.smi
- Source_codes/src/data/Voc
- Source_codes/src/data/logs/
