# Supplementary material for: Discovery and biological evaluation of a potent small molecule CRM1 inhibitor for its selective ablation of extranodal NK/T cell lymphoma
Source: eLife. 2023 Oct 27;12:e80625. doi: 10.7554/eLife.80625 (PMC10637774; doi:10.7554/eLife.80625)
Supplement: Source code 1. [file elife-80625-code1.zip › Source_codes/data/positives.txt]

O=C(C(CCCC1)=C1C2=O)N2NC3=CC=C(C(F)(F)F)C(Cl)=N3
O=C(C(C)=C(C)C1=O)N1NC2=CC=C(Cl)C3=C2C=CC=C3
O=C(C1=C2CCCC1)N(NC3=CC=C(C(F)(F)F)C(Cl)=N3)C2=O
O=C(C(C)=C1C)N(NC2=CC=C(Br)C(C(F)(F)F)=C2)C1=O
O=C(C(C)=C1C)N(NC2=CC=C(Cl)C3=C2C=CC=C3)C1=O
O=C(C(C)=C1C)N(NC2=NC(C=CC(C)=C3)=C3C(Cl)=C2)C1=O
O=C(C(C)=C1C)N(NC2=CC=C(Br)C3=C2C=CC=C3)C1=O
O=C(C(C)=C1C)N(NC2=NC(C=C(Br)C=C3)=C3C(CO)=C2)C1=O
O=C(C(C)=C1C)N(NC2=NC(C=C(Br)C=C3)=C3C(COC(C)=O)=C2)C1=O
O=C(C(C)=C1C)N(NC2=NC(C(Cl)=CC=C3)=C3C(C4=CC=C(OC)C=C4)=C2)C1=O
O=C(C(C)=C1C)N(NC2=NC(C(C=CC=C3)=C3C=C4)=C4C(Cl)=C2)C1=O
O=C(C(C)=C1C)N(NC2=NC(C=C(Br)C=C3)=C3C(CN4CCN(CC5=CC=CC=C5)CC4)=C2)C1=O
O=C(C(C)=C1C)N(NC2=CC=C(C(F)(F)F)C(C3=CC=C(Cl)C=C3)=N2)C1=O
O=C(C(C)=C1C)N(NC2=CC=C(C(F)(F)F)C(C3=CC=C(C)C=C3)=N2)C1=O
O=C(C(C)=C1C)N(NC2=CC=C(C(F)(F)F)C(C3=CC=CC(Cl)=C3)=N2)C1=O
O=C(C(C)=C1COC)N(N(C)C2=CC=C(C(F)(F)F)C(Cl)=N2)C1=O
O=C(C(C)=C1C)N(NC2=NC(C=C(Br)C=C3)=C3C(N4CCN(C(OCC5=CC=CC=C5)=O)CC4)=C2)C1=O
O=C(C(C)=C1C)N(NC2=C(C(F)(F)F)C(C3=CC=CC=C3)=NC(Cl)=C2)C1=O
O=C(C(C)=C1C)N(NC2=CC=CC(C3=CC=CC(C(F)(F)F)=C3)=N2)C1=O
O=C(C(C)=C1C)N(NC2=NC(C=C(Br)C=C3)=C3C(CN4CCN(C(C5=CC=CC=C5)=O)CC4)=C2)C1=O
O=C(C(C)=C1CCC(N(C)C2=CC=CC=C2)=O)N(NC3=CC=C(C(F)(F)F)C(Cl)=N3)C1=O
O=C(C(C)=C1C)N(NC2=CC=C(C(F)(F)F)C(CC3=CC=CC=C3)=N2)C1=O
O=C(C(C)=C1C)N(NC2=NC(C=C(Br)C=C3)=C3C(CN4CCN(C(C5=CC=C(C)C=C5C)=O)CC4)=C2)C1=O
O=C(C(C)=C1C)N(NC2=NC(C=C(Br)C=C3)=C3C(CN4CCN(C(C5=CC=C(OC)C=C5)=O)CC4)=C2)C1=O
O=C(C(CO)=C1C)N(N(C(C)=O)C2=CC=C(C(F)(F)F)C(Cl)=N2)C1=O
O=C(C(C)=C1C)N(NC2=NC(C=C(Br)C=C3)=C3C(CN4CCN(S(C5=CC=CC=C5)(=O)=O)CC4)=C2)C1=O
O=C(C(C)=C1C)N(NC2=NC(C=C(Br)C=C3)=C3C(CNC4CCN(C(OC(C)(C)C)=O)CC4)=C2)C1=O
O=C(C(C)=C1C)N(NC2=NC(C(C)=CC=C3)=C3C(Cl)=C2)C1=O
O=C(C(C)=C1C)N(NC2=NC(C=C(Br)C=C3)=C3C(CN4CCN(C5CCN(C(OC(C)(C)C)=O)CC5)CC4)=C2)C1=O
O=C(C(C)=C1C)N(NC2=NC(C=C(Br)C=C3)=C3C(CN4CCN(C(CC(C)(C)C)=O)CC4)=C2)C1=O
ClC1=CC(C2=NN(/C=C\C3=NN=CO3)C=N2)=CC=C1
ClC1=CC(OC(C)C)=CC(C2=NN(/C=C\C3=NN=CO3)C=N2)=C1
CC(C)OC1=CC(C2=NN(/C=C\C3=NN=CO3)C=N2)=CC(C(F)(F)F)=C1
FC(C1=CC(OC)=CC(C2=NN(/C=C\C3=NN=CO3)C=N2)=C1)(F)F
CC1=NN=C(/C=C\N2C=NC(C3=CC(C(F)(F)F)=CC(OC)=C3)=N2)O1
ClC1=NC(OC)=CC(C2=NN(/C=C\C3=NN=CO3)C=N2)=C1
CC(C)OC1=CC(C2=NN(/C=C\C3=NN=CO3)C=N2)=CC(C(F)(F)F)=N1
ClC1=NC(OC(C)C)=CC(C2=NN(/C=C\C3=NN=CO3)C=N2)=C1
ClC1=NC(OC(F)(F)F)=CC(C2=NN(/C=C\C3=NN=CO3)C=N2)=C1
FC(C1=CC(S(=O)(C)=O)=CC(C2=NN(/C=C\C3=NN=CO3)C=N2)=C1)(F)F
FC(C1=CC(C(F)(F)F)=CC(C2=NN(/C=C\C3=NN=CO3)C=N2)=C1)(F)F
FC(C1=CC(C#N)=CC(C2=NN(/C=C\C3=NN=CO3)C=N2)=C1)(F)F
OC1=CC(C2=NN(/C=C\C3=NN=CO3)C=N2)=CC(C(F)(F)F)=C1
CC(C)OC1=CC(C2=NN(/C=C\C3=CC=CC=N3)C=N2)=CC(C(F)(F)F)=C1
FC(F)(F)C1=CC(OC)=CC(C2=NN(/C=C\C3=NN=CO3)C=N2)=C1
FC(F)(F)C1=CC(OC)=CC(C2=NN(/C=C\C3=NN=C(C)O3)C=N2)=C1
ClC1=NC(OC)=CC(C2=NN(/C=C\C3=NN=CO3)C=N2)=C1
ClC1=CC=CC(C2=NN(/C=C\C3=NN=CO3)C=N2)=C1
ClC1=CC(OC(C)C)=CC(C2=NN(/C=C\C3=NN=CO3)C=N2)=C1
CC(C)OC1=CC(C2=NN(/C=C\C3=NN=CO3)C=N2)=CC(C(F)(F)F)=C1
FC(F)(F)C1=NC(OC(C)C)=CC(C2=NN(/C=C\C3=NN=CO3)C=N2)=C1
ClC1=NC(OC(C)C)=CC(C2=NN(/C=C\C3=NN=CO3)C=N2)=C1
ClC1=NC(OC(F)(F)F)=CC(C2=NN(/C=C\C3=NN=CO3)C=N2)=C1
FC(F)(F)C1=CC(S(OC)=O)=CC(C2=NN(/C=C\C3=NN=CO3)C=N2)=C1
FC(F)(F)C1=CC(C(F)(F)F)=CC(C2=NN(/C=C\C3=NN=CO3)C=N2)=C1
FC(F)(F)C1=CC(C#N)=CC(C2=NN(/C=C\C3=NN=CO3)C=N2)=C1
OC1=CC(C2=NN(/C=C\C3=NN=CO3)C=N2)=CC(C(F)(F)F)=C1
FC(F)(F)C1=CC(OC(C)C)=CC(C2=NN(/C=C\C3=CC=CC=N3)C=N2)=C1
FC(F)(C1=CC(C(F)(F)F)=CC(C2=NN(/C=C\C(N3CC(F)(F)C3)=O)C=N2)=C1)F
FC(F)(C1=CC(C(F)(F)F)=CC(C2=NN(/C=C/C(N3CC(F)(F)C3)=O)C=N2)=C1)F
FC(F)(F)C1=CC(C(F)(F)F)=CC(C2=NN(/C=C\C(NC3C4CNCC34)=O)C=N2)=C1
FC(F)(C1=CC(C(F)(F)F)=CC(C2=NN(/C=C\C(NNC3=CN=CC=N3)=O)C=N2)=C1)F
FC(F)(C1=CC(C(F)(F)F)=CC(C2=NN(/C=C\C(NNC3=CC=CC=N3)=O)C=N2)=C1)F
FC(F)(C1=CC(F)=CC(C2=NN(/C=C\C(N3CC(F)(F)C3)=O)C=N2)=C1)F
FC(F)(C1=CC(O)=CC(C2=NN(/C=C\C(N3CC(F)(F)C3)=O)C=N2)=C1)F
FC(F)(C1=CC(C(F)(F)F)=CC(C2=NN(/C=C\C(N3CC(F)C3)=O)C=N2)=C1)F
FC(F)(C1=CC(C(F)(F)F)=CC(C2=NN(/C=C\C(N3CC(O)(C)C3)=O)C=N2)=C1)F
FC(F)(C1=NC(C(F)(F)F)=CC(C2=NN(/C=C\C(N3CC(F)(F)C3)=O)C=N2)=C1)F
FC(F)(C1=CC(C(F)(F)F)=CC(C2=NN(/C=C\C(NCC3=CN=CO3)=O)C=N2)=C1)F
FC(F)(C1=CC(C(F)(F)F)=CC(C2=NN(/C=C\C(NCC3=CN=CN=C3)=O)C=N2)=C1)F
FC(F)(C1=CC(C(F)(F)F)=CC(C2=CN(C=N2)/C=C\C(N3CC(F)(F)C3)=O)=C1)F
FC(F)(C1=CC(C(F)(F)F)=CC(C2=NN(/C=C\C(N3CC(F)(F)CC3)=O)C=N2)=C1)F
FC(F)(C1=CC(C(F)(F)F)=CC(C2=NN(/C=C\C(N3CCC3)=O)C=N2)=C1)F
FC(F)(C1=CC(C(F)(F)F)=CC(C2=NN(/C=C\C(N3CC(C4=NC=CC=C4)C3)=O)C=N2)=C1)F
FC(F)(C1=CC(C(F)(F)F)=CC(C2=NN(/C=C\C(N3CC(CN(C)C)C3)=O)C=N2)=C1)F
FC(F)(C1=CC(C(F)(F)F)=CC(C2=NN(/C=C\C(NCC3CCN(C)CC3)=O)C=N2)=C1)F
FC(F)(C1=CC(C(F)(F)F)=CC(C2=NN(/C=C\C(NCC3CN(C)CCC3)=O)C=N2)=C1)F
FC(F)(C1=CC(C(F)(F)F)=CC(C2=NN(/C=C\C(NCC3CN(C)CC3)=O)C=N2)=C1)F
FC(F)(C1=CC(C(F)(F)F)=CC(C2=NN(/C=C\C(NCC3=C(C)N=C(C)N=C3)=O)C=N2)=C1)F
FC(F)(C1=C(Cl)C(C(F)(F)F)=CC(C2=NN(/C=C\C(N3CC(F)(F)C3)=O)C=N2)=C1)F
FC(F)(C1=CC(C(F)(F)F)=CC(C2=NN(/C=C\C(N3CC(F)(F)C3)=O)C=C2)=C1)F
FC(F)(C1=CC(C(F)(F)F)=CC(C2=NN(/C=C([2H])\C(N3CC(F)(F)C3)=O)C([2H])=N2)=C1)F
FC(F)(C1=CC(C(F)(F)F)=CC(C2=NN(/C=C\C(N3CC(O)(C(F)(F)F)C3)=O)C=N2)=C1)F
FC(F)(C1=CC(C(F)(F)F)=CC(C2=NN(/C=C\C(N3CC4(CNC4)C3)=O)C=N2)=C1)F
FC(F)(C1=CC(C(F)(F)F)=CC(C2=NN(/C=C\C(N3CC(O)C3)=O)C=N2)=C1)F
FC(F)(C1=CC(C(F)(F)F)=CC(C2=NN(/C=C\C(N3CC(C#N)C3)=O)C=N2)=C1)F
FC(F)(C1=CC(C(F)(F)F)=CC(C2=NN(/C=C\C(N3CC(C4N)C4C3)=O)C=N2)=C1)F
FC(F)(C1=CC(C(F)(F)F)=CC(C2=NN(/C=C\C(N3CC4(CNC4)CC3)=O)C=N2)=C1)F
FC(F)(C1=C(Cl)C(C(F)(F)F)=CC(C2=NN(/C=C\C(N3CC(F)(F)C3)=O)C=N2)=C1)F
FC(F)(C1=CC(C(F)(F)F)=CC(C2=NN(/C=C\C(N3CC(CN)(F)C3)=O)C=N2)=C1)F
FC(F)(C1=CC(C(F)(F)F)=CC(C2=NN(/C=C\C(N3CC(C(OC)=O)(F)C3)=O)C=N2)=C1)F
FC(F)(C1=CC(C(F)(F)F)=CC(C2=NN(/C=C\C(N3CC(F)(CN(C)C)C3)=O)C=N2)=C1)F
FC(F)(C1=CC(C(F)(F)F)=CC(C2=NN(/C=C\C(N3CCC(O)CC3)=O)C=N2)=C1)F
O=C1O[C@H](CC=C1)/C=C/C(C)=C\[C@H](C)C/C(C)=C/C=C/[C@H]([C@@]2([H])O[C@@H](/C=C/C)[C@@H](C)[C@@H](C2)O[H])O[H]
O=C(C(C)=C1)C2=C(C(O[H])=CC=C2)C1=O
ClC1=CC(C2=NC=NN2/C=C/C(OCC)=O)=C(C=C1)N([H])[H]
C1(C2=CC=C(C3=CC=C(C4=CC=CC=C4)O3)C=C2)=NCCN1
O=C1O[C@](/C([H])=C([H])/C2=C([H])C([H])=C([H])C([H])=C2[H])([H])C([H])([H])C([H])=C1[H]
BrC1=CC(/C=C/C(NCCCOC2=C(Br)C=C(CCN(C)C)C=C2Br)=O)=CC(Br)=C1OCCCN(C)C
CC1=CC(O)=C(C(O)=O)C(/C=C/C2=CC=CC(Br)=C2)=N1
OC(CN(C)C)CN(C1=C2C=C(Cl)C=C1)C3=C2C=C(Cl)C=C3
COC1=CC(OC)=C(C(/C=C/C2=CC([N+]([O-])=O)=CC=C2)=O)C=C1
CC1=CC=C(NC2=C3CCCC2NC(CCl)=O)C3=C1
CN(C)CC1=C(C=CC2=C1C=C(CC3=CC=CC=C3)O2)O
COC(C=C1)=CC=C1C(N2CC(OC3C(C(C)C)CCC(C)C3)=O)=[N+](C)C4=C2C=CC=C4
CC(C)(C#CC(C1=CC=CC2=C1C=CC=C2)=O)O
O=C(/C=C/C1=CC=C(C=CC=C2)C2=N1)C3=NC4=CC=CC=C4C=C3
BrC(C=C1)=CC=C1/C=C/C2=NC3=CC(Cl)=CC=C3C(NC(CCCN(CC)CC)C)=N2
BrC1=C(NC(OC)=O)C=C([N+]([O-])=O)C=C1[N+]([O-])=O
O=C1C(C)=CC(N1CCC2=CNC(C2=C3)=CC=C3OCC4=CC=CC=C4)=O
CC(N1C2=CC=CC=C2C(C(C[N+]([O-])=O)SC(C3=CN(C(C)=O)C4=C3C=CC=C4)C[N+]([O-])=O)=C1)=O
COC1=CC=C(C(/C=C/C2=CC=CC([N+]([O-])=O)=C2)=O)C=C1
O=C(/C=C/C1=CC=CC([N+]([O-])=O)=C1)C2=CC=CC=C2
CC1=CC(C(F)(F)F)=CC(NN2C(C(C)=C(C2=O)=C)=O)=N1
O=C(C(C)=C(C)C1=O)N1NC2=CC=C(C(F)(F)F)C=N2
CC1=NC(N(C)N2C(C(C)=C(C)C2=O)=O)=CC(C(F)(F)F)=C1
O=C(C(CCCC1)=C1C2=O)N2NC3=CC=C(C(F)(F)F)C=N3
O=C(C(C)=C(C1=CC=CC=C1)C2=O)N2NC3=CC=C(C(F)(F)F)C(Cl)=N3
O=C(C(C)=C(C)C1=O)N1NC2=NC(C=CC=C3)C3C=C2
O=C(C(C)=C(C)C1=O)N1NC2=NC(C=CC(Cl)=C3)=C3C=C2
O=C(C(C)=C(C)C1=O)N1NC2=NC3=C(S2)C=CC=C3
O=C(C(C)=C(C)C1=O)N1NC2=NC3=C(S2)C=C(F)C=C3
O=C(C(C)=C(C)C1=O)N1NC2=NC3=C(S2)C=C(Cl)C=C3
O=C(C(C)=C(C)C1=O)N1NC2=NC3=C(S2)C=CC=C3Cl
O=C(C(C)=C(C)C1=O)N1NC2=CC(Cl)=CC=C2C
O=C(C(C)=C(C)C1=O)N1NC2=CC(C(F)(F)F)=CC=C2C
O=C(C(C)=C(C)C1=O)N1NC2=CC(C(F)(F)F)=CC=C2Br
O=C(C(C)=C(C)C1=O)N1NC2=CC(C(C)(C)C)=CC=C2Br
O=C(C(C)=C(C)C1=O)N1NC2=CC=CC(C(F)(F)F)=C2
O=C(C(C)=C(C)C1=O)N1NC2=CC=C(C)C=C2C
O=C(C(C)=C(C)C1=O)N1NC2=CC=C(C(F)(F)F)C=C2CSC
O=C(C(C)=C(C)C1=O)N1NC2=CC=C(C(F)(F)F)C=C2Cl
O=C(C(C)=C(C)C1=O)N1NC2=CC=C(C(F)(F)F)C=C2Br
O=C(C(C)=C(C)C1=O)N1NC2=CC=CC(C(C)(C)C)=C2
O=C(C(C)=C(C)C1=O)N1NC2=CC=C(C)C(C)=C2
O=C(C(C)=C(C)C1=O)N1NC2=CC=C(C)C(C(F)(F)F)=C2
O=C(C(C)=C(C)C1=O)N1NC2=CC=C(Cl)C(C(F)(F)F)=C2
O=C(C(C)=C(C)C1=O)N1NC2=CC=C(Br)C(C(F)(F)F)=C2
O=C(C(C)=C(C)C1=O)N1NC2=CC=C(C(C)(C)C)C=C2
O=C(C(C)=C(C)C1=O)N1NC2=CC(Cl)=CC(Cl)=C2
O=C(C(C)=C(C)C1=O)N1N(C)C2=CC(Cl)=CC(Cl)=C2
O=C(C(C)=C(C)C1=O)N1NC2=CC(C(F)(F)F)=CC(C(F)(F)F)=C2
O=C(C(C)=C(C)C1=O)N1NC2=CC=CC3=C2C=CC=C3
O=C(C(C)=C(C)C1=O)N1NC2=CC(C=CC=C3)=C3C=C2
O=C(C(C)=C(C)C1=O)N1NC2=CC=C3C(C(C)(C)CCC3(C)C)=C2
O=C(C(C)=C1C)N(CC2=CC=C(C(F)(F)F)C(F)=C2)C1=O
O=C(C(C)=C1C)N(CC2=CC=C(C(F)(F)F)C(Cl)=C2)C1=O
O=C(C(C)=C1C)N(CC2=CC=C(Cl)C(C(F)(F)F)=C2)C1=O
O=C(C(C)=C1C)N(CC2=CC=C(C(F)(F)F)C=C2)C1=O
O=C(C(C)=C1C)N(CC2=CC=C(C(F)(F)F)C=C2Cl)C1=O
O=C(C(C)=C1OC)N(CC2=CC=C(C(F)(F)F)C=C2)C1=O
ClC1=CC=CC(C2=NN(/C=C/C3=NN=CO3)C=N2)=C1
ClC1=CC=CC(C2=NN(/C=C/C3=NN=CO3)C=N2)=C1
FC(F)(C1=CC(C(F)(F)F)=CC(C2=NN(/C=C\C(N3CC(F)(F)CCC3)=O)C=N2)=C1)F
FC(F)(C1=CC(C(F)(F)F)=CC(C2=NN(/C=C\C(N3CCC(F)(F)CC3)=O)C=N2)=C1)F
FC(F)(C1=CC(C(F)(F)F)=CC(C2=NN(/C=C\C(N(CC)C(C3=CC=CN=C3)C)=O)C=N2)=C1)F
FC(F)(C1=CC(C(F)(F)F)=CC(C2=NN=C(/C=C\C(N3CC(F)(F)C3)=O)N2)=C1)F
FC(F)(C1=CC(C(F)(F)F)=CC(C2=NN(/C=C\C(NCC3=CN=C(C)N=C3)=O)C=N2)=C1)F
FC(F)(C1=CC(C(F)(F)F)=CC(C2=NN(/C=C\C(N(C)CC3=CN=CN=C3)=O)C=N2)=C1)F
FC(F)(C1=CC(C(F)(F)F)=CC(C2=NN(/C=C\C(N(C)CC3=CN=C(C)N=C3)=O)C=N2)=C1)F
FC(F)(C1=CC(C(F)(F)F)=CC(C2=NN(/C=C\C(NCC3CNCCC3)=O)C=N2)=C1)F
FC(F)(C1=CC(C(F)(F)F)=CC(C2=NN(/C=C\C(NC(C)C3=CN=C(C)N=C3)=O)C=N2)=C1)F
FC(F)(C1=CC(C(F)(F)F)=CC(C2=NN(/C=C\C(N(C)CC3=CN=CO3)=O)C=N2)=C1)F
FC(F)(C1=CC(C(F)(F)F)=CC(C2=NN(/C=C\C(NC3CCC4=C3C=CC=N4)=O)C=N2)=C1)F
FC(F)(C1=CC(C(F)(F)F)=CC(C2=NN(/C=C\C(NC(C3=CN=CC=N3)C)=O)C=N2)=C1)F
FC(F)(C1=CC(C(F)(F)F)=CC(C2=NN(/C=C\C(N3CC(C(O)=O)C3)=O)C=N2)=C1)F
FC(F)(C1=CC(C(F)(F)F)=CC(C2=NN(/C=C\C(N3CC(C(O)=O)(F)C3)=O)C=N2)=C1)F
O=C1[C@](C[C@H]2OC(C)=O)(C)[C@](CC1)([H])C(C3=O)=C2[C@]4(C)C5=C3OC=C5C(O[C@@H]4COC)=O
O=C(CC(C)C)O[C@@H]1[C@]2([C@]([C@@](OC(CC(C)C)=O)([H])OC=C3COC(C)=O)([H])C3=C1)OC2
NCCCC(C=C1)=CC2=C1OC3=CC=CC=C32
CNC(NC(NC1=CC2=CC=CC=C2C3=C1C=CC=C3)=N)=N
O=C(C[N+]1=CC(C=CC=C2)=C2C=C1)C3=CC4=C(C=C3)C=CC5=CC=CC=C54
NC(SCC1=C(OC(C2=CC=CC=C2)=CC3=O)C3=CC=C1)=N
COC(C=C1)=CC2=C1SC3=CC=CC=C3N2CCC4CCCCN4C
CN(CC1)CCN1CCCN2C3=CC=CC=C3SC4=C2C=C(C(F)(F)F)C=C4
O=C(/C([H])=C([H])/C(C([H])=C1[H])=C([H])C(OC([H])([H])[H])=C1O[H])C([H])([H])C(/C([H])=C([H])/C(C([H])=C2[H])=C([H])C(OC([H])([H])[H])=C2O[H])=O
CC(OC1=CC=C([C@@H](OC(C)=C)C=C)C=C1)=C
O=C(C([H])([H])[H])O[C@](/C([H])=C([H])\[H])([H])C(C([H])=C1[H])=C([H])C([H])=C1OC(C([H])([H])[H])=O
O=C1/C([C@@](C([H])=C1[H])([H])C([H])([H])/C([H])=C([H])\C([H])([H])C([H])([H])C([H])([H])C(O[H])=O)=C([H])/C([H])=C([H])/C([H])([H])C([H])([H])C([H])([H])C([H])([H])C([H])([H])[H]
N=C1N(CC)C2=CC=CC=C2N1CC(C3(C4)C[C@@H]5C[C@H](C3)C[C@H]4C5)=O
CC1=CC=C(N2C3=C4CCCC3NCCC2)C4=C1
BrCCC(NC(OC1=CC=C(C(C)(C)C)C=C1)=O)=O
BrCCC(NC(OC1=CC=CC=C1C)=O)=O
CN(CC1)CCC1CN2C3=CC=CC=C3SC4=C2C=CC=C4
BrC(C=C1)=CC=C1C2C(C(CCC3)=O)=C3C4=C(N2)C=CC5=NC=CC=C54
COC1=CC=CC(C2=[N+](O)ON=C2[N+]([O-])=O)=C1
OC(CNC(C)(C)C)COC1=CC=CC2C1OC3=C2CCCC3
CC1=CC=C(S(=O)(C/N=C(C2=CC=C(OC)C=C2)/NC(NC3=CC=C(OC)C=C3)=S)=O)C=C1
CN(C)CC1OC2=CC=CC=C2O[C@@]1(O)C3=CC=CC=C3
C1(C2=CC=C(N3C4=C5CCCC4NCC3)C5=C2)CCCC1
CC(N1)=C([N+]([O-])=O)C(COC)=C(C#N)C1=S
CC[N+]1=C(/C=C/N(C2=CC=CC=C2)C)OC(C=C3)=C1C=C3C4=CC=CC=C4
ClC1=C(NC=C2CCN)C2=CC(Cl)=C1
O=C1C(C)=CC(N1CCC2=CNC3=CC=CC=C32)=O
COC1=CC=C(C(/C=C/C2=CN=CC=C2)=O)C=C1
ClC1=CC(Cl)=C(NC(/C=C/C(OC/C(Cl)=C(Cl)\Cl)=O)=O)C=C1
OC(C#CC1=CC=CC=C1)C2=CC=CO2
O=C(C(C)=CC1=O)N1NC2=CC=C(C(F)(F)F)C(Cl)=N2
O=C(C(C)=C(C)C1=O)N1NC2=C(C(F)(F)F)C=CC(Cl)=N2
O=C(C(C)=C(C)C1=O)N1NC2=CC=C(C(F)(F)F)C(OC)=N2
O=C(C(C)C(SC1=CC=CC=C1)C2=O)N2NC3=CC=C(C(F)(F)F)C=N3
O=C(C(C)=C(C)C1=O)N1CC2=CC=C(C(F)(F)F)C=N2
O=C(C(C)=C(C)C1=O)N1NC2=CC=C(C3=CC=CC=C3)C=C2
O=C(C(Cl)=C(Cl)C1=O)N1NC2=CC=CC(C(F)(F)F)=C2
O=C(C(C)=C1C)N(N2C=CC3=C2C=CC(C)=C3)C1=O
O=C(C(C)=C1C)N(N2CCC3=C2C=CC(C)=C3)C1=O
O=C(C(C)=C1C)N(C(C)C2=CC=C(Br)C=C2)C1=O
O=C(C(C)=C1C)N(OC2=CC=C(C)C=C2)C1=O
O=C(C(Cl)=C1Cl)N(CC2=CC=C(C(F)(F)F)C=C2)C1=O
FC(C1=CC(OC)=CC(C2=NN(/C=C\C3=CC=CC=N3)C=N2)=C1)(F)F
FC(C1=CC(OC)=CC(C2=NN(/C=C\C3=CC=CC=C3)C=N2)=C1)(F)F
CC(C)OC1=CC(C2=NN(/C=C\C3=CC=CC=C3)C=N2)=CC(C(F)(F)F)=C1
FC(F)(F)C1=CC(OC)=CC(C2=NN(/C=C\C3=CC=CC=N3)C=N2)=C1
FC(F)(F)C1=CC(OC)=CC(C2=NN(/C=C\C3=CC=CC=C3)C=N2)=C1
FC(F)(F)C1=CC(OC(C)C)=CC(C2=NN(/C=C\C3=CC=CC=C3)C=N2)=C1
FC(F)(C1=CC(C(F)(F)F)=CC(C2=CC=CC(/C=C/C(C3CC(F)(F)C3)=O)=N2)=C1)F
FC(F)(C1=CC(C(F)(F)F)=CC(C2CCN(/C=C\C(N3CC(F)(F)C3)=O)C2)=C1)F
FC(F)(C1=CC(C(F)(F)F)=CC(C2CC(N(/C=C/C(N3CC(F)(F)C3)=O)C2)=O)=C1)F
FC(F)(C1=CC(C(F)(F)F)=CC(C2CC(N(/C=C\C(N3CC(F)(F)C3)=O)C2)=O)=C1)F
FC(F)(C1=CC(C(F)(F)F)=CC(C2=CN(/C=C\C(N3CC(F)(F)C3)=O)C=C2)=C1)F
O=C([C@@H](/C=C(C)/C=C/C[C@@H](C)/C=C(CC)\C=C\[C@@H]([C@H](C=C1)C)OC1=O)C)[C@@H](C)[C@@H]([C@@H](C)C/C(C)=C/C(NCCC2=CC=CN=C2)=O)O[H]
O=C([C@@H](/C=C(C)/C=C/C[C@@H](C)/C=C(CC)\C=C\[C@@H]([C@H](C=C1)C)OC1=O)C)[C@@H](C)[C@@H]([C@@H](C)C/C(C)=C/C(O[H])=O)O[H]
O=C1O[C@@H](/C=C/C(C)=C\[C@H](C)C/C=C/C(C)=C/[C@@H](C)[C@@H]([C@H]([C@@H]([C@H](C/C(C)=C/COC(N)=O)C)OC(N)=O)C)O)CC=C1
ClC1=CC(C2=NC=NN2/C=C\C(OCC)=O)=C(C=C1)N([H])[H]
FC(F)(C1=CC(C2=NN(/C=C\C(N([H])N([H])C3=CC=CC=N3)=O)C([H])=N2)=CC(C(F)(F)F)=C1)F
FC(F)(C1=CC(C2=NN(/C=C\C(N([H])N([H])C3=NC=CN=C3)=O)C([H])=N2)=CC(C(F)(F)F)=C1)F
FC1(C([H])([H])N(C(/C=C\N2N=C(C3=CC(C(F)(F)F)=CC(C(F)(F)F)=C3)N=C2[H])=O)C1([H])[H])F
FC(F)(C1=CC(OC(C)C)=CC(C(N=C2)=NN2/C=C\C3=NN=CO3)=C1)F
FC(F)(C1=CC(OC)=CC(C2=NN(/C([H])=C([H])\C(OC(C)C)=O)C([H])=N2)=C1)F
ClC1=NC(NN(C(C(C)=C2CCC(OC(C)(C)C)=O)=O)C2=O)=CC=C1C(F)(F)F
ClC1=NC(NN(C(C(C)=C2CCC(OCC)=O)=O)C2=O)=CC=C1C(F)(F)F
ClC1=C(Cl)C2=NC(NN(C(C(C)=C3C)=O)C3=O)=CC(Cl)=C2C=C1
O=C(C(C)=C1C)N(NC2=CC(Cl)=C3C=CC=C(Br)C3=N2)C1=O
O=C(C(C)=C1C)N(NC2=CC(CN3CCN(C(OC(C)(C)C)=O)CC3)=C4C=CC(Br)=CC4=N2)C1=O
O=C(C(C)=C1CCC(OC)=O)N(NC2=CC=C(C(F)(F)F)C(Cl)=N2)C1=O
O=C(C(C)=C1CCC(N(OC)C)=O)N(NC2=CC=C(C(F)(F)F)C(Cl)=N2)C1=O
O=C(C(C)=C1C)N(NC2=NC3=C(C(CN4CCN(C(C5=C(OC)C=CC=C5)=O)CC4)=C2)C=CC(Br)=C3)C1=O
O=C(C(C)=C1)N(C1=O)NC2C(Br)C=C(C(F)(F)F)C(Cl)=N2
O=C(C(C)=C1COCCCC)N(NC2=CC=C(C(F)(F)F)C(Cl)=N2)C1=O
O=C(C(C)=C1CC(OC(C)(C)C)=O)N(NC2=CC=C(C(F)(F)F)C(Cl)=N2)C1=O
O=C(C(C)=C1CCC(OC(CC)C)=O)N(NC2=CC=C(C(F)(F)F)C(Cl)=N2)C1=O
O=C(C(C)=C1COCC)N(NC2=CC=C(C(F)(F)F)C(Cl)=N2)C1=O
O=C(C(C)=C1COCCC(C)C)N(NC2=CC=C(C(F)(F)F)C(Cl)=N2)C1=O
O=C(C(C)=C1CCC(O)CC)N(NC2=CC=C(C(F)(F)F)C(Cl)=N2)C1=O
O=C(C(C)=C1COCCC(C)(C)C)N(NC2=CC=C(C(F)(F)F)C(Cl)=N2)C1=O
O=C(C(C)=C1COC(C)(C)C)N(NC2=CC=C(C(F)(F)F)C(Cl)=N2)C1=O
O=C(C(C)=C1CCOCC(C)C)N(NC2=CC=C(C(F)(F)F)C(Cl)=N2)C1=O
O=C(C(C)=C1CCOCC)N(NC2=CC=C(C(F)(F)F)C(Cl)=N2)C1=O
O=C(C(C)=C1COCC(C)(C)C)N(NC2=CC=C(C(F)(F)F)C(Cl)=N2)C1=O
O=C(C(C)=C1COCC(C)C)N(NC2=CC=C(C(F)(F)F)C(Cl)=N2)C1=O
O=C(C(C)=C1COC(C)CC(C)C)N(NC2=CC=C(C(F)(F)F)C(Cl)=N2)C1=O
O=C(C(C)=C1CCOCCC)N(NC2=CC=C(C(F)(F)F)C(Cl)=N2)C1=O
O=C(C(C)=C1CCC(O)CCC)N(NC2=CC=C(C(F)(F)F)C(Cl)=N2)C1=O
FC(F)(C1=CC(C2=NN(/C=C\C3=NN=CO3)C([H])=N2)=CC(C(F)(F)F)=C1)F
O=C(/C([H])=C([H])\N1N=C(C2=CC(Cl)=CC=C2)N=C1[H])OC(C)C
O=C(/C=C\N1N=C(C2=CC(Cl)=CC=C2)N=C1)OCC
ClC1=NC(NN2C(C(C)=C(COCCC(C)(C)C)C2=O)=O)=CC=C1C(F)(F)F
CCN(C(/C=C/N(C1=CC=CC=C1)C)=N2)C3=C2C=CC(C(S4)=NC5=C4C=CC=C5)=C3
O=C(C(C)=C(C)C1=O)N1NC2=CC=C(C(F)(F)F)C(Cl)=N2
O=C(C(C)=C(C)C1=O)N1N(C)C2=CC=C(C(F)(F)F)C(Cl)=N2
O=C(C(C)=C(C)C1=O)N1NC2=NC(C(Cl)=CC=C3)=C3C=C2
O=C(C(C)=C1C)N(C1=O)NC2=CC=C(C(F)(F)F)C(Cl)=N2
O=C(C(C)=C1C)N(C1=O)N(C)C2=CC=C(C(F)(F)F)C(Cl)=N2
O=C(C(C)=C1C)N(C1=O)N(C)C2=CC=C(C(F)(F)F)C(Br)=N2
O=C(C(C)=C1CCC(C)C)N(C1=O)NC2=CC=C(C(F)(F)F)C(Cl)=N2
O=C(C(C)=C1COC)N(C1=O)NC2=CC=C(C(F)(F)F)C(Cl)=N2
O=C(C(C)=C1C)N(C1=O)NC2=NC3=C(C(C(F)(F)F)=C2)C=CC(Cl)=C3Cl
O=C(C(C)=C1CCC(N(CC)CC)=O)N(C1=O)NC2=CC=C(C(F)(F)F)C(Cl)=N2
O=C(C(C)=C1CC(C(OCC)=O)C(OCC)=O)N(C1=O)NC2=CC=C(C(F)(F)F)C(Cl)=N2
O=C(C(C)=C1CCC(NC(C)(C)C)=O)N(C1=O)NC2=CC=C(C(F)(F)F)C(Cl)=N2
O=C(C(C)=C1C)N(NC2=CC(CN3CCN(C(C4=CC(OC)=CC=C4)=O)CC3)=C5C=CC(Br)=CC5=N2)C1=O
O=C(C(C)=C1C)N(NC2CC=C(C(F)(F)F)C(Br)=N2)C1=O
O=C(C(C)=C1C)N(NC2=NC3=C(C(Cl)=C2)C=CC=C3Cl)C1=O
O=C(C(C)=C1C)N(NC2=CC=C(C(F)(F)F)C(C3=CC=CC=C3)=N2)C1=O
O=C(C(C)=C1CO)N(NC2=CC=C(C(F)(F)F)C(Cl)=N2)C1=O
O=C(C(C)=C1C)N(N(C(C)=O)C2=CC=C(C(F)(F)F)C(Cl)=N2)C1=O
O=C(C(C)=C1C)N(NC2=CC(CN3CCN(C(C4=CC=CC=C4Cl)=O)CC3)=C5C=CC(Br)=CC5=N2)C1=O
O=C(C(C)=C1CCC(NC)=O)N(NC2=CC=C(C(F)(F)F)C(Cl)=N2)C1=O
O=C(C(C)=C1C)N(NC2=NC(C(Cl)=CC=C3)=C3C=C2)C1=O
O=C(C(C)=C1C)N(NC2=CC(Cl)=C(Cl)C(Cl)=C2)C1=O
O=C(C(C)=C1C)N(NC2=NC(C=CC=C3)=C3C(C(F)(F)F)=C2)C1=O
O=C(C(C)=C1C)N(NC2=NC(C=C(Br)C=C3)=C3C(Cl)=C2)C1=O
O=C(C(C)=C1C)N(NC2=CC=C(C(F)(F)F)C(C3=CC=C(F)C(Cl)=C3)=N2)C1=O
O=C(C(C)=C1C)N(NC2=CC=C(C(F)(F)F)C(CC(C)C)=N2)C1=O
O=C(C(C)=C1C)N(NC2=CC(C(F)(F)F)=CC(Cl)=N2)C1=O
O=C(C(C)=C1CCC(OC)=O)N(NC2=NC(C=C(Br)C=C3)=C3C(CN4CCN(C(OC(C)(C)C)=O)CC4)=C2)C1=O
O=C(C(C)=C1C)N(NC2=NC(C=C(Br)C=C3)=C3C(CN4CCN(C(C5=CC=C(N(C)C)C=C5)=O)CC4)=C2)C1=O
O=C(C(C)=C1C)N(NC2=NC(Cl)=CC3=C2C=CC=C3)C1=O
O=C(C(C)=C1CC)N(NC2=CC=C(C(F)(F)F)C(Cl)=N2)C1=O
O=C(C(C)=C1C)N(NC2=CC(Cl)=C(C(F)(F)F)C(C3=CC=CC=C3)=N2)C1=O
O=C(C(C)=C1C)N(NC2=NC(C=C(Br)C=C3)=C3C(CN4CCC(NC(OC(C)(C)C)=O)C4)=C2)C1=O
O=C(C(C)=C1C)N(NC2=NC(C=C(Br)C=C3)=C3C(N4CCN(C(C5=CC=C(F)C=C5)=O)CC4)=C2)C1=O
O=C(C(C)=C1C)N(NC2=CC=C(C(F)(F)F)C(C#N)=N2)C1=O
O=C(C(C)=C1CCCC)N(NC2=CC=C(C(F)(F)F)C(Cl)=N2)C1=O
O=C(C(C)=C1CCC2(OCCO2)C)N(NC3=CC=C(C(F)(F)F)C(Cl)=N3)C1=O
O=C(C(C)=C1COCCOC)N(NC2=CC=C(C(F)(F)F)C(Cl)=N2)C1=O
O=C(C(C)=C1CCOCCC(C)C)N(NC2=CC=C(C(F)(F)F)C(Cl)=N2)C1=O
