# Supplementary material for: Discovery and biological evaluation of a potent small molecule CRM1 inhibitor for its selective ablation of extranodal NK/T cell lymphoma
Source: eLife. 2023 Oct 27;12:e80625. doi: 10.7554/eLife.80625 (PMC10637774; doi:10.7554/eLife.80625)
Supplement: Source code 1. [file elife-80625-code1.zip › Source_codes/data/negatives.txt]

NC1=NC(CO)=NN1
[NH2+]CC[N]CC[NH3+]
C=CCNC(NCCO)=S
O=C1NCN(CCO)CN1
C[NH2+]C1(C(N)=O)CCNCC1
CC[NH+](CCOCC=C)CC
NC1=CC(N)=NC(CS)=N1
N#C[C@]12[C@@H](CN=N2)C[NH2+]C1
N#C[C@]12[C@H](CN=N2)C[NH2+]C1
N#C[C@@]12[C@H](CN=N2)C[NH2+]C1
CNC(N1C=NC(N)=N1)=S
OCC1=NC=CC=C1O
N#C[C@@]12[C@@H](CN=N2)C[NH2+]C1
CCNC(NCC=C)=S
CC1=CC(NC([S-])=N1)=S
CCOC1=NSC(OCC)=N1
ClC1=C(N)C(NCCO)=NC=N1
O=CNC1=CSN=N1.C
CCOC(C1=C(N)SSC1=S)=O
CS/C(NC#N)=N\CC=C
CC[NH+]1CCCCC(/C(CCCC1)=N\O)=N/O
CCSC1=NC(N)=C(CO)C=N1
CC1=CC(N=C(SC)N1)=S
O/N=C(C([O-])=O)\CC1=NNN=C1
C=CCNC(NCC=C)=S
CC1=CC(NC(N)=N1)=O
CN1C=NC([N+]([O-])=O)=C1SC2=NC=NN2
CC(C)(N1CC[C@H]1C[NH3+])C
CN1CCN(C2=[NH+]CCO2)CC1
O=C(NC1=CSN=N1)C2=CSN=N2
IC1=CC(I)=CNC1=O
CCOC(NC1=NC[C@H](C)S1)=O
CN1C=NC([N+]([O-])=O)=C1NC(N)=N
CC1=NNC(SCC([O-])=O)=N1
CC(C)(N1CC[C@@H]1C[NH3+])C
O=C(NC1=N)[C@H](S1)CC([O-])=O
O=C(N1)[C@@H](NC(N)=O)NC1=O
O=C(N1)[C@H](NC(N)=O)NC1=O
S=P(N1CC1)(N2CC2)NC3CCCCC3
CCCC[NH2+]C[C@@H]1CCCO1
CCOC(NC1=NC[C@@H](C)S1)=O
CCCCN1CCNC1=S
CN1C=NC([N+]([O-])=O)=C1SC2=NNC(N)=N2
CSC(N1)=NC(Cl)=CC1=O
CCSC(NC(O)=C1)=NC1=O
COC1=NOC(CCC([O-])=O)=C1
[O-]/[N+](CCO)=C\C1=CC=C([N+]([O-])=O)O1
CCOC(C1=C([O-])NN=C1)=O
CCCC[NH2+]C[C@H]1CCCO1
O=C(N1)NC(C([O-])=O)=C(F)C1=O
[O-]C1=CC=C(Cl)N=N1
CC(/[NH+]=C(OC)/NC(C)C)C
CCCCN1C=CN=C1C
CCOCC1=NC(SC)=NC([O-])=C1
[O-]C1=CC(NC(NC#N)=N1)=O
COC1=C(S(=O)(N)=O)C=C(OC)C(N)=C1
CC1=NC=C([N+]([O-])=O)N1CCOC(N)=O
N#CCCCC[NH+]1CCCC1
CCCNC1=CC(N=C(N)N1)=S
CCC(C(N)=O)(SCC=C)CC
CCSC1=NC(N)=NC(Cl)=C1
CCCSC1=NC(N)=NC(Cl)=C1
CCSC(NC(C)=C1)=NC1=S
CC(C)([N@@H+]1C[C@@H](OC(N)=O)C1)C
C1(C2=NNC=C2)=CC=CS1
CNC1=C(N=O)C(N(C)C(SC)=N1)=O
OC[C@@H]1[C@@H](O)[C@H](O)[C@@H](O1)N2C=CN3C2=C(C#N)C=N3
O=C(/C=C/C([O-])=O)NC1=NC=CS1
O=C([O-])C1=CC=C(O)C(O)=C1
BrC1=CC(C([O-])=O)=CN=C1
O=[N+]([O-])C1=CN=C(S1)SC2=CC=NC=N2
O=C1N(CCN1[N+]([O-])=O)C2=NN=CS2
CCN(C(CN1C=CC(NC(C)=O)=NC1=O)=O)CC
ClC1=CC(N)=C(Cl)N=N1
O=C(NC(N)=O)C1=C(C([O-])=O)N=CC=N1
[NH2+]=C1C=CN2C(O[C@@H]3[C@H]2O[C@H](CO)[C@H]3O)=N1
ClC1=C(Cl)N=C2C([N-]C(CO)=N2)=N1
CCCCNC(NC1=NC=N[N-]1)=O
O=C([O-])CN1C2=NC=NC([S-])=C2N=C1
CCOC(CC1=CNC(NC1=O)=S)=O
OC[C@@H]1[C@@H](O)[C@H]([NH3+])[C@H](O1)N(C=N2)C3=C2C(N)=NC=N3
C[C@@H]([NH+]1C[C@@H](O)CN2C=CN=C2[N+]([O-])=O)[C@H]1C
C[C@H]([NH+]1C[C@@H](O)CN2C=CN=C2[N+]([O-])=O)[C@@H]1C
CCOC(C1=C(C(OCC)=O)N(C)C(SC)=N1)=O
O=C(N(CCO)C1=O)[C@H]2[C@@H]1[C@H]3CC[C@@H]2O3
CCCCSC1=CC(N=C(N)N1)=O
CSC1=NC([S-])=C(NC2=S)C(N2)=N1
O=[N+]([O-])C1=CC([N+]([O-])=O)=CC([N+]([O-])=O)=C1NC2=NN=NN2CCO
CC1=C(C(N)=O)C=NC=C1
OCC=[C@@]=CN(C=N1)C2=C1C(N)=NC=N2
CCCCSC1=NC(N)=NC(C)=C1
CC1=NC(C([O-])=O)=CC=C1OC
CN(S(=O)(NC1=NC=CC=C1)=O)C
CC(C)(NC(NC(C)(C)C)=S)C
O=C1NC=C(Cl)C=C1Cl
[NH2+]=C1C=CN2C(O[C@@H]3[C@H]2O[C@@H](CO)[C@H]3O)=N1
OC1=CC=C(O)C(/C=C\NC=O)=C1
CCOP(/C(C#N)=C\C1=COC=C1)(OCC)=O
ClC1=C(N2C=CNC2=S)C(Cl)=CC=C1
CCOCCC1=C(N=C(SC)NC1=O)[O-]
