# Supplementary material for: Discovery and biological evaluation of a potent small molecule CRM1 inhibitor for its selective ablation of extranodal NK/T cell lymphoma
Source: eLife. 2023 Oct 27;12:e80625. doi: 10.7554/eLife.80625 (PMC10637774; doi:10.7554/eLife.80625)
Supplement: Source code 1. [file elife-80625-code1.zip › Source_codes/data/ChEMBL_filtered_slim]

Cc1ccc2c(c1)sc1c(=O)[nH]c3ccc(C(=O)NCCCN(C)C)cc3c12
O=C(NCCN1CCOCC1)c1cc(C(F)(F)F)cc(C(F)(F)F)c1
CC(=O)CN1C(=O)C2CC(O)CN2C(=O)c2ccccc21
COc1cccc(NC(=O)c2oc3ccccc3c2NC(=O)c2ccc3c(c2)OCO3)c1
COC(=O)c1nnn(CC(=O)C(CC2CCNC2=O)NC(=O)C(C)NC(=O)C(C)NC(=O)C(CC(C)C)NC(C)=O)c1C(=O)OC
Cc1ccccc1N1C(=O)NC(=O)C(=Cc2cc(Br)c(N3CCOCC3)o2)C1=O
COc1nc(=Nc2ccc(Cl)cc2)sn1C
CC(C)(C)OC(=O)NC(Cc1ccc2cc(O)ccc2c1)C(=O)O
COc1cc(N2C(N)=C(C#N)C(c3ccccc3)C3=C2CC(C)(C)CC3=O)cc(OC)c1OC
CCC(=O)OC1(C(=O)CO)CCC2C3CCC4=CC(=O)CCC4(C)C3CCC21C
CC(C)CC(C=O)NC(=O)C(COCc1ccccc1)NS(C)(=O)=O
O=C(NCC1CN(c2ccc(N3Cc4cccnc4C3)c(F)c2)C(=O)O1)C1CCC1
COc1cc(O)ccc1C=CC(=O)OCCCc1ccccc1O
O=C1C=CC(=Nn2cccc2)C=C1
NC(CCC(=O)Nc1ccccc1-n1cccc1)C(=O)O
Cc1nc(N)nc(-c2cccnc2Nc2cnc(Cl)c(NS(C)(=O)=O)c2)n1
CC(=O)NNC(=O)CC(O)(c1ccccc1)c1ccccc1
CCn1cc(C(=O)O)c(=O)c2cc(F)c(-n3cnc(C=O)c3)c(F)c21
CCOC(=O)c1ccc(NC(=O)c2ccc(-c3cccc(Cl)c3C)o2)cc1
CCOC(=O)n1c(=O)n(Cc2nc3ccccc3n2CCC(C)C)c2ccccc21
O=C(NC1CC1)c1ccc(-c2nc3ccccc3o2)s1
O=c1c2cn[nH]c2c2cnc(-c3ccccc3CNC3CC3)cc2n1CC(F)(F)F
CCc1cc(-c2ccc(C)o2)n(-c2ccc3c(c2)nc(-c2cc(C(=O)N(C)C)ccc2O)n3Cc2ccc(OC)c(O)c2)n1
CC1(CSc2ccccc2)CC(=O)N1
CCOC(=O)c1c(N)nn(C(C)=O)c1-c1ccccc1
O=C(O)COc1ccc(NC(=O)C(=O)Nc2ccccc2Cl)cc1F
COc1ccccc1NC(=O)Nc1ccc(-c2ccc(-c3nc4cccc(C)c4[nH]3)s2)cc1
CC(=O)c1ccc(S(=O)(=O)Nc2cccc(-c3ccc(N4CCOCC4)nn3)c2)cc1
COc1cccc(CNC(=O)c2ccc(C3SCCS3)cc2)c1
Cc1ccc(OCC(C)NS(C)(=O)=O)cc1C
NC(S)=NN=Cc1ccccn1
Oc1cc(Nc2ccc3c(c2)CCC3)nc(O)n1
Cc1ccc(Cn2nc(C(=O)NN3CCOCC3)c3c2-c2c(C)csc2C3)cc1
O=C1CC(c2ccccc2)Sc2nc(-c3ccccc3)c(-c3ccccc3)n21
O=C(O)c1ccc2c(c1)C(=O)N(CCc1ccc(O)cc1)C2=O
CCC1COc2c(-c3cc(C)nc(C)c3)c(F)cc3c(=O)c(C(=O)O)cn1c23
O=C(NCC(c1cccnc1)N1CCOCC1)c1cccc(Cl)c1
Cc1ccc(S(=O)(=O)N(C)C)cc1NC(=O)CSc1nc2ccccc2[nH]1
O=C(COC(=O)COc1ccccc1)Nc1cccnc1Cl
C=C(C)C1CCC2(C(=O)OC)CCC3(C)C(CCC4C5(C)CCC(OC(=O)NCC)C(C)(C)C5CCC43C)C12
CC1CCC2C(CC(C(=O)O)C(=O)O)=C(C(F)(F)F)OC3OC4(C)CCC1C32OO4
O=C(O)C1Cc2c(ncn2CCC23CC4CC(CC(C4)C2)C3)CN1C(=O)C(c1ccccc1)c1ccccc1
C#CCOc1c(Cl)cc(NC=NOC)cc1Cl
Cc1nc(C)c(CN2CCN(S(C)(=O)=O)CC2)nc1C
CC(NC(=O)C(O)C(O)C(=O)N1CC(O)CC1c1cccc(Cl)c1)c1ccc(-n2cccn2)cc1
O=C(CSc1nnc(O)n1Cc1ccco1)c1ccc2c(c1)OCCO2
COc1ccc2c(CN3CCCN(Cc4ccncc4)CC3)n[nH]c2c1
O=C(O)Cc1ccc(-c2ccccc2NC(=O)c2ccccc2-c2cc(O)c(O)c(O)c2)s1
CN1C(=O)C(O)(CC(=O)c2cccc(-n3cccc3)c2)c2ccccc21
O=C(O)CNc1cc2c(Nc3cccc(Br)c3)ncnc2cn1
CC1=C(C(=O)OCCN(C)C)C(c2ccccc2OC(C)C)N2C=C(c3c(Cl)cccc3Cl)SC2=N1
C[N+]1(C)C2CCC1CC(OC(=O)C(CO)c1ccccc1)C2
C1=NCC(C2CC23Cc2ccccc2C3)N1
Nc1sc(-c2c(F)cccc2F)nc1C(=O)Nc1cnn(CC(F)F)c1N1CCC(N)CC(F)(F)C1
COCC(C)n1c(-c2cnc(OC)nc2OC)nc2c1C(c1ccc(Cl)cc1)N(c1cc(Cl)c(=O)n(C)c1)C2=O
Cc1noc(C)c1C(=O)OCC(=O)Nc1ccccc1C(=O)NC(C)c1ccccc1
CCc1c(C(=O)C(N)=O)c2c(OCC(=O)NS(=O)(=O)c3ccccc3)cc3ccccc3c2n1Cc1ccccc1
O=C(O)C(=O)c1ccc(-c2ccccc2)s1
COc1ccc(S(=O)(=O)Nc2ccc(N3CCOCC3)nc2)cc1
O=c1nc(-c2ccco2)sc(=O)[nH]1
CC(C)(C)c1ccc(-c2cc3c4c(nccc4n2)-c2ccccc2C3=O)cc1
CC(C)(C)Cn1c(Cc2ccc(NS(C)(=O)=O)cc2)cc2cnc(C#N)nc21
CCOC(=O)C1CCN(C(c2cc(OC)c(OC)c(OC)c2)c2sc3nc(C)nn3c2O)CC1
CN(C)C(=O)N1CCCNCC1
CN1C2CCC1C(C=CCl)C(c1ccc(Cl)cc1)C2
Cn1nc(C(=O)NCc2ccccc2Cl)c2c1-c1ccccc1S(=O)(=O)C2
O=[N+]([O-])c1cn(-c2cccc(Cl)c2Cl)cn1
CC(C)CC(NC(=O)CCl)c1ccccc1
O=C(N(CCN1CCN(c2ccccc2O)CC1)c1ccccn1)C12CCC(CF)(CC1)CC2
O=C(Nc1ccc2c(c1)OCO2)Nc1ccccc1F
O=S(=O)(c1ccc2c(c1)OC1CNCCC21)c1ccccc1-c1ccccc1
O=C(Cc1ccncc1)NC1CCC2(O)C3Cc4ccc(O)c5c4C2(CCN3CC2CC2)C1O5
COc1ccc(Oc2nc3cc(N)cc(N)c3nc2-c2ccccc2)cc1OC
CCOC1CSc2nc(=O)c(CC)c(Cc3ccccc3)n21
COC(=O)C(CCSC)NC(=O)c1sc(SC(C)C)c(C#N)c1-c1ccc(Cl)cc1
CC(C)CC(NC(=O)OC(C)(C)C)C(=O)N1CCC(C(=O)c2ccccc2)CC1
O=C(CSc1nncnc1-c1cccc2ccccc12)Nc1ccccc1[N+](=O)[O-]
COc1cc(CO)cc(OC)c1OC1OC(CO)C(O)C(O)C1O
Clc1ccccc1CN1CCC(Nc2ccc3[nH]ncc3c2)CC1
CC12CCC(O)CC1=CCC1C2CCC2(C)C(n3cccn3)=CCC12
O=c1cc(-c2ccccc2)sc(N2CCOCC2)c1
Cc1nn(C)cc1C=NCCOCc1ccccc1
CC(=O)Nc1ccc(NC(=O)CSc2nnc(N)n2-c2ccccc2)cc1
O=C(Cn1nc(C(=O)O)c2ccccc2c1=O)Nc1ccc2c(c1)C(=O)c1ccccc1C2=O
CC1(C)c2[nH]c3cc(Cl)ccc3c2CC23NC(=O)C4(CCCN4C2=O)CC31
Cc1cc(Nc2nc(N3CCN(C(=O)c4ccccc4Cl)CC3)nn3cccc23)n[nH]1
CN(C)c1ccc(C(=O)Oc2cc(ON=[N+]([O-])N(C)C)c([N+](=O)[O-])cc2[N+](=O)[O-])cc1
CC(=O)OCCN(C)c1cc(SC(C)C)c2nonc2c1[N+](=O)[O-]
Nc1nc(NCc2ccccc2)c2c(n1)-c1ccccc1CC2
CN1Cc2ccccc2CC2(CCN(CCO)CC2)C1=O
Fc1ccccc1N=C(S)Nn1cnnc1
S=C(NCCc1ccncc1)Nc1ccccc1
O=C(Nc1ccccn1)c1cn(-c2ccccc2)nc1C(F)(F)F
C=CC(=O)Nc1cccc(CSc2nc(Nc3cnn(C)c3)ncc2Cl)c1
C[N+]1(C)CC2CC1CN2c1ccc(Cl)nc1
Cn1c(SCc2ccccc2)nnc1-c1ccc2c(c1)OCO2
Cc1ccccc1NC1=C(Cl)C(=O)C(Nc2ccccc2C)=C(Cl)C1=O
COC(=O)C1CCN(S(=O)(=O)CCNC(=O)c2cccc(OC)c2)CC1
OCC1CC(O)CCN1CCc1ccc(Nc2nc(-c3ccccc3Cl)cs2)cc1
COc1cc2c(CCNC(=O)C34CC5CC(CC(C5)C3)C4)c[nH]c2cc1Cl
CCCc1cc(=O)oc2cc(N3CCN(C(=O)Nc4ccc(OC(F)(F)F)cc4)CC3)c3c(c12)OC(C)(C)C=C3
Cc1cc(-c2ccnn2C)c2cccc(OCc3c(Cl)cncc3CNS(C)(=O)=O)c2n1
CCOC(=O)NC(=O)CN1C(=O)NC2(CCc3ccccc32)C1=O
COC(=O)c1cccc(NC(=O)Nc2nnc(CCSCCc3nnc(NC(=O)Nc4cccc(C(=O)OC)c4)s3)s2)c1
OC(Cn1cnnn1)(c1ccc(F)cc1F)C(F)(F)c1ccc(-c2ccc(C(F)(F)F)cc2)cn1
CN(c1ccccc1)c1cc[n+](CC2CC2C[n+]2ccc(N(C)c3ccccc3)cc2)cc1
C=C(CC)C(=O)c1ccc(OCCN(CC)CC)c(Cl)c1Cl
c1ccc(N=Nc2ccccc2)cc1
COc1ccc(-c2cccc3c(N)c4c(nc23)CN(C2CCC2)C4=O)c(C)n1
Oc1ccc(C=Cc2ccccc2C=Cc2ccc(O)cc2)cc1
Cc1cnn(CC2CN(Cc3ccccn3)CCO2)c1
CNC(=O)C1=C(C)C2=C(Nc3ccccc3S2)C(C(=O)NC)C1c1ccccc1C
O=c1c2ccccc2nc(-c2ccc([N+](=O)[O-])cc2)n1-c1ccccc1
CN1COc2ccc3ccccc3c2C1
O=C(Cc1ccc(S(=O)(=O)N2CCOCC2)s1)N1CCN(S(=O)(=O)c2cccc(Cl)c2)CC1
CN1CC(OCc2ccc(Cl)c(Cl)c2)(c2ccccc2)C1
CC(CC(=O)N1CCN(C=O)CC1)=NNC(=O)c1ccc([N+](=O)[O-])cc1
Oc1cc(O)c2c(c1)OC(c1ccc(O)c(O)c1)C(OC1(c3cc(O)c(O)c(O)c3)Oc3cc(O)cc(O)c3C(O)C1O)C2
COc1cccc(C#Cc2ccc(C3C(C#N)N(C(=O)c4ccccn4)C3CO)cc2)c1
O=S(=O)(Nc1ncns1)c1ccc(Oc2ccc(OC(F)(F)F)cc2-c2ccn[nH]2)c(F)c1
COc1ccccc1NC(=O)c1c(NC(=O)c2ccccc2Cl)sc2c1CCC2
CSc1ccc(Cn2cnc3c(N(C)C)nc(C(F)(F)F)nc32)cc1
Clc1ccc(-c2ccc3nncn3n2)cc1
CC(C)OC(=O)c1ccccc1C(=O)c1ccc(N)c([N+](=O)[O-])c1
O=C(O)c1ccccc1Nc1ccc([N+](=O)[O-])cc1C(=O)O
Cc1ccccc1C(c1nccn1C)N1CCN(C)CC1
CC12CCC3=C4CCC(=O)C=C4CCC3C1CCC21CCC(=O)O1
COc1ccc(-c2cc(F)c(F)cc2-c2ccc(S(C)(=O)=O)cc2)cc1Cl
CCOC(=O)c1cn2ncc(C#N)c(NCc3ccc(Oc4ccccc4)cc3)c2c1C
COc1ccccc1OCC(=O)N1CCC2(CC1)CC(=O)c1ccccc1O2
Cc1cc(Br)cc(C(=O)NO)c1N(C)S(=O)(=O)c1ccc(OCc2cccnc2)cc1
Cc1ccc(-n2c(SCC(=O)Nc3ccc4c(c3)OCO4)nnc2-c2ccoc2C)cc1
CCOc1cc(Cc2cnc(N)nc2N)ccc1OCc1ccccc1
CCOc1ccccc1-c1cc(C(=O)NCc2ccccn2)nc(N)n1
COc1cc2c(cc1OC)CN(CC(=O)Nc1ccc(Cl)cc1Cl)CC2
c1coc(CN2CCC3(CCOCC3COCC3CC3)CC2)c1
N=c1sc(-c2ccc(Br)cc2)nn1-c1c(Cl)cc(Cl)cc1Cl
CC(=O)C1(C(=O)C(=[N+]=[N-])S(=O)(=O)c2ccccc2)CC1
COc1c(OC)c(OC(C)=O)c2c(OC)cccc2c1OC(C)=O
Cc1cc2c(cc1F)SCCC2(c1c[nH]c2ccccc12)c1c[nH]c2ccccc12
COc1cc(C=C(C#N)C(=O)NCc2ccccc2)ccc1OCc1ccc(C(=O)O)cc1
COC1=CC(=Cc2c(O)c(C#N)c3ccccn23)C=CC1=O
Cn1ccccc1=NC=c1sc(=Cc2sc3ccc(F)cc3[n+]2C)n(C)c1=O
COC(=O)c1cc(=O)c2cc(S(=O)(=O)c3ccccc3)ccc2[nH]1
COc1ccc2c(c1)C1(Cc3ccccc3)CCN(Cc3ccccc3)C1N2Cc1ccccc1
O=C(Nc1cc(Cl)ccc1N1CCOCC1)c1ccc(Br)o1
Oc1ccc2[nH]c(CN3CCC(Cc4ccc(F)cc4)CC3)nc2c1
CC(C)C(NC(=O)OC(C)(C)C)C(=O)O
COc1cc(C(=O)NC2CCN(C)CC2F)ccc1Nc1ncc(C(F)(F)F)c(Oc2cccc3c2C(=O)CC3)n1
CCOc1cc2c(cc1C=C1NC(=O)N(CC(=O)OC)C1=O)OCO2
CC(=O)Nc1ccc(-c2ccc(C=CC(=O)Nc3ccc(NC(=O)Cc4ccc(C)cc4)c(C(=O)c4ccccc4)c3)o2)cc1
CN1CCN(CCOC2Cn3cc(C=O)c4ccc5c6ccccc6n(c5c43)C2)CC1
CCNC(=O)Nc1ccc(C(=O)Nc2cccnc2)cn1
N#CC(Cc1ccc(-c2cnn(CC3CCCO3)c2)cc1F)NC(=O)C1NC2CCC1C2
NC(CF)C(CC(=O)O)c1ccccc1
COc1ccc2[nH]cc(CC(=NO)C(=O)NCCSSCCNC(=O)C(Cc3c[nH]c4ccc(OC)cc34)=NO)c2c1
O=C1OC(c2cc3ccccc3n2S(=O)(=O)c2ccccc2)(c2cc3ccccc3n2S(=O)(=O)c2ccccc2)c2ccccc21
CC1(C)C(=O)N(C2C3CC4CC2CC(C(N)=O)(C4)C3)CC1COc1ccc(-n2cncn2)cc1
O=C(Oc1ccc([N+](=O)[O-])cc1)c1ccc(Cl)cc1
O=C(NCCNc1ccc(OC(F)(F)F)cc1)C(CC(=O)N1CCOCC1)c1ccc(C(F)(F)F)cc1
c1ccc(-c2nc(Nc3cc(C4CC4)[nH]n3)c3ccccc3n2)cc1
CCOc1ccccc1N=C(S)N1CCN(c2nc(-c3cccc(OC)c3)cs2)CC1
Cc1oc(-c2ccccc2F)nc1CCOc1ccc(CN(O)C(N)=O)cc1
CC(=O)NCC1CCCc2cc(S(=O)(=O)c3cccc(F)c3)ccc21
OC1Cc2ccccc2C1n1cnc2c(Cl)ncnc21
Oc1ccc(C2CNCCc3c2cc(O)c(OCc2ccccc2)c3Cl)cc1
O=C(O)CN1C(=O)C(=Cc2ccc(OCCc3ccc(Cl)cc3)c(OCc3ccccc3)c2)SC1=S
C=C1C(OC(=O)c2ccccc2)CC(OC(C)=O)C2(C)C1CC1CC(OC(C)=O)C(C)=C(C1C)C(OC(C)=O)C2OC(C)=O
CCC(CC)(NC(=O)c1c(C)nn2c1NC(c1ccccc1)CC2(C)C)c1ccc(C(C)C)cc1
CCOCC(=O)NCC1(NC(C)c2ccccc2)CCOCC1
CCc1cccc(C)c1NC(=O)Cn1ncc2c3ccccc3n(Cc3ccccc3)c2c1=O
O=C(Cn1cc([N+](=O)[O-])cn1)NCCc1c[nH]c2ccccc12
Cc1nc(C)c(-c2ccnc(N(C)C)n2)s1
CC(C)(C)NC(=O)N1CCc2ccccc2C1c1ccc(C(F)(F)F)cc1
COCCNCC(O)COc1ccccc1[N+](=O)[O-]
CC1(CCc2ccccc2)OC(=O)c2c1ccn(-c1ccc(S(N)(=O)=O)cc1)c2=O
Cc1cccc(-c2nnc(CSc3cnn(C(C)(C)C)c(=O)c3Cl)o2)c1
O=C(O)Cc1nn(Cc2nc3cc(C(F)(F)F)ccc3s2)c2ccccc12
CCCN(CC)CCc1ccc(F)c(O)c1
O=C(Nc1cc2cc[nH]c(=O)c2cc1Cl)C1CNCC1c1cccc(Br)c1
CC(Oc1cnc2ccc(Cl)cc2n1)C(=O)O
CC(C)(C)c1ccc(CCCOS(N)(=O)=O)cc1
COc1ccc2c(c1)C(=O)c1c-2c(N2CCNCC2)nc2ccccc12
COCCCNc1cc(-c2cnc(C)nc2-c2ccc(Cl)cc2Cl)nc(-c2ccccc2)n1
CC(C)(C)OC(=O)CNc1nc(C=Cc2ccc(Cl)cc2)nc2cc3ccccc3cc12
Cc1c(Nc2c(C#N)cncc2C=CCCN2CCN(S(=O)(=O)C(C)C)CC2)ccc2[nH]ccc12
Cc1ccccc1NC(=O)C1CCCN1S(=O)(=O)c1cccc2cccnc12
CN1CCC2(CC1)CC(N1CCC3(CC1)C(=O)NCN3c1ccccc1)c1ccccc1O2
COC(=O)c1c(C)oc2cc(Br)c(OCC(=O)C(C)(C)C)cc12
Cc1cc(-c2ccc3c(c2)CCN(CCCSc2nnc(-c4cccn4C)n2C)CC3)no1
O=C(CCNS(=O)(=O)c1ccc(OC(F)(F)F)cc1)N1CCN(CC=Cc2ccccc2)CC1
COC(=O)C1=C(C(=O)OC)C2N(C)c3ccc(OC)cc3C23CC(C(=O)OC)N(S(=O)(=O)c2ccc([N+](=O)[O-])cc2)C3=N1
COCCCNC(=O)C(F)(F)C(F)(F)C(=O)NCCCOC
COC(=O)c1cc(C(=CCCc2nnc(C)o2)c2cc(C)c3oc(=O)n(C)c3c2)cc(C)c1OC
CCc1cc(C(Cc2ccccn2)=NO)c(O)cc1O
Cc1nc(-c2cccc3c(NC(=O)N4CCc5cc6nccc(N7CCN(C)CC7)c6cc54)cccc23)no1
COc1ccc(C=Cc2cnc(C=Cc3ccc(OC)cc3)cn2)cc1
CCN1CCc2[nH]cnc2C12CCN(c1ncc(C(=O)O)cc1Cl)CC2
O=C(CCn1ccnc1)c1ccccc1
Cc1c(CNc2ccccc2)oc2c1C(=O)C(=O)c1ccccc1-2
COc1ccc(CC(O)c2nc3ccccc3o2)cc1OC
Oc1c2cc(F)ccc2nc2sc(Cl)nc12
COc1cccc(N2CCN(S(=O)(=O)c3cc4c(cc3Cl)NC(=O)CO4)CC2)c1
O=C1c2ccccc2C(=O)N1Cc1ccccc1
CCOc1ccc(N(CC(=O)N2CC(=O)Nc3cc(C)c(C)cc32)C(C)=O)cc1
CCCc1nc(-c2ccccc2)c(CNCCN2CCN(c3ccc(C)cc3)CC2)o1
O=C(NNC(=O)c1ccc(SCC2CCCO2)c([N+](=O)[O-])c1)c1ccc(F)cc1
CNCc1cc(OC)ccc1Oc1ccc(Cl)c(Cl)c1
Cc1cc(C)n(C(=O)c2ccc(C)c(Br)c2)n1
Nc1ccnc2ccncc12
CC(C)(C#N)c1cccc(C(=O)Nc2cccc(Oc3ccc4nc(NC(=O)C5CC5)sc4c3C#N)c2)c1Cl
O=C(CNc1ncnc2ccc(C(F)(F)F)cc12)NC1CN(C2CCC(C(O)c3cncs3)CC2)C1
COc1cc2nc(COc3ccc(F)cc3)oc(=O)c2cc1OC
NC(Cc1cc(Br)c(Oc2ccc(O)c(Br)c2)c(Br)c1)C(=O)O
CCN(C(=O)COC(=O)CCOc1cccc(C)c1)c1c(N)n(Cc2ccccc2)c(=O)[nH]c1=O
O=C(c1cncnc1Oc1cc(Cl)ccc1Cl)N1CCCc2ccccc21
NC(=[NH2+])c1cccc(S(=O)(=O)NCCC(=O)Nc2cccc(C(=O)O)c2)c1
COc1ccc(OC)c(-c2csc(NC(=O)Cc3ccc(OC)c(OC)c3)n2)c1
CCCN1CCC(=O)N(C(CSc2ccc(OC)cc2)Cc2ccccc2)CC1
COc1ccccc1C(=O)NC(CCSC)C(=O)NNC(=O)C(C)Oc1ccccc1F
COc1ccc(CNC(=O)COC(=O)c2cnccn2)cc1
CCOC(=O)N1CCCOc2ccc(Nc3ncc(Cl)c(Nc4c(F)cccc4C(=O)NC)n3)cc21
CC(=O)c1c(O)c(C)c(O)c2c1OC1=CC(=O)C(=C(C)NCCC(=O)O)C(=O)C12C
Cc1cc(C(C)(C)C)c(OC(=O)NS(=O)(=O)Oc2ccccc2)c(C(C)(C)C)c1
CC(C)Oc1cc(N2CCC(Oc3ccc(C(C)NC(=O)C4CCOC4)cc3)C2)ccn1
O=c1c2ccccc2nnn1CSc1nnc(-c2ccc3c(c2)OCO3)o1
CCC(C)(C)NC(=O)Cc1ccc(F)cc1
COc1ccc(CNc2ncnc3c2NC(=O)CN3)cc1
COC(=O)c1cccc2c1NC(=O)C2=NNC(=O)CN(c1ccc(Cl)cc1)S(=O)(=O)c1ccc(OCCCN(C)C)cc1
O=C(O)CSC1CC(=O)N(c2ccc(Cl)cc2)C1=O
CN1CCCN(Cc2ccc(-c3ccc(NC(=O)c4ccc(C#N)cc4)cc3)cc2)CC1
CC1=C(c2ccc(C)c(C)c2)S(=O)(=O)N(Cc2ccc(C(=O)NCc3cccc(C)c3)cc2)C1=O
CCC(c1cc(F)c(F)c(F)c1)N1CCCc2c(-c3ccc(-n4cnc(C)c4)c(OC)c3)n[nH]c21
O=C(O)c1ccccc1C(=O)NCCOC(=S)Nc1cc(F)ccc1F
CNC(=O)C(NC(=O)c1ccn(C)c(=O)c1)c1ccccc1
Cc1c(OC(C)C(=O)NCc2ccccn2)ccc2c3c(c(=O)oc12)CCC3
Cc1cc(Cl)ccc1C(=O)N(Cc1cccc(Br)c1)C(Cc1ccccc1)C(=O)O
OC1CC2CCCN(CCc3c1[nH]c1ccccc31)C2
Cc1cc2[nH]c(=O)c(=O)n(CC(N)C(=O)O)c2cc1C
Cc1cnc2c(c1)C(C)CCC2C(N)=S
COc1ccc2c(c1)CCc1sc(NC(=O)c3ccc(Cl)cc3)nc1-2
COC(=O)c1c(O)cc(O)c(Cl)c1CCC(=O)NC1=CC(=O)C(OC)=CC1=O
O=C(NCc1cccs1)C1CCN(S(=O)(=O)c2cccs2)CC1
O=C(Nc1ccccc1)Nc1ccc2c(C(=O)c3ccccc3)c(O)n(O)c2c1
CCCNc1ccc(Nc2c3ccccc3nc3ccccc23)cc1
Cc1cc(=O)oc2cc(OCC(O)Cn3nnc4ccccc43)ccc12
O=CCN1C(=O)C(NC(=O)CCc2ccccc2)N=C(c2ccccc2)c2ccccc21
Cc1[nH]c2ccccc2c1C(=O)CSc1nncn1C
COc1cc(C(C)=O)cc(OC)c1OC1OC(CO)C(O)C(O)C1O
O=C(C#Cc1ccccc1)N1c2ccccc2CC1c1c[nH]c2ccccc12
CCCc1c(Cc2ccc(-c3ccccc3-c3nc(=O)o[nH]3)cc2)c(=O)n(C2CCC(OCC#N)CC2)c2ncnn12
Cc1cc(Br)c2oc(=O)c(-c3ccccc3)cc2c1
CCC1(O)CC(OC2CC(OC(C)=O)C(OC(C)=O)CO2)c2c(O)c3c(c(O)c2C1C(=O)OC)C(=O)c1cccc(O)c1C3=O
CC(C)(CO)NCc1ccc(-c2cc3ncnc(Nc4ccc5[nH]ccc5c4)c3s2)cc1
COc1cc(C(=O)NC2CCN(C)CC2)ccc1Nc1ncc2c(n1)-c1c(nn(C)c1C(C)(C)C)CC2
CC(NC(=O)c1ccccc1Cl)c1nnc(SCC(=O)Nc2ccc(C(=O)O)cc2)n1C
CCCOc1ccccc1OCC(=O)N1CCN(CC(=O)N2CCOCC2)CC1
O=C(CSc1nnc2ccc3ccccc3n12)Nc1ccccc1Cl
COc1ccc(OCc2nnc(S)o2)cc1
O=C(NC(Cc1ccccc1)C(=O)OCc1ccccc1)c1[nH]cnc1C(=O)N1CCc2ccccc2C1
O=S(=O)(NC(=S)Nc1ccc(Cl)cc1)c1ccc(S(=O)(=O)c2ccccc2)s1
O=C(Nc1ccc(N2CCOCC2)cc1)c1cnccn1
Cc1[nH]n(-c2ccccc2Cl)c(=O)c1C1(C(F)(F)F)C(=O)N(c2ccccc2)C2=C1C(=O)CC(C)(C)C2
Cc1cccc(NC(=O)c2[nH]cnc2C(=O)NCCCNC(=O)c2nc[nH]c2C(=O)Nc2cccc(C)c2)c1
O=C(O)CC(Sc1cccc(NC(=O)Cc2ccccc2)c1)c1cccnc1
COC12C(COC(N)=O)C3=C(C(O)=C(C)C(=NCCN)C3=O)N1CC1NC12
O=C1CSC(=S)N1N=Cc1cccnc1
O=C(CCCOc1ccccc1F)Nc1cc[nH]n1
CCOC(=O)CC(C)(O)CC(=O)OCC
Cc1ccsc1CN(C)c1ncnc2ccc(-c3ccc(C(C)O)o3)cc12
O=c1cc(-c2ccc(O)cc2)nc2c(O)cccn12
Cc1cccc(Nc2nnc(SCC(O)=C(C#N)c3nc4ccccc4[nH]3)s2)c1
COc1ccc(CN2C(=O)c3ccccc3C(C=NOCc3ccc(F)cc3)C2=O)cc1
COc1ccc2c(=O)c3cccc(CNC(C)CO)c3oc2c1
CC1(C)CC2=Nc3ccccc3NCC2=C(O)C1
CCC1(O)CC(=O)OCc2c1cc1n(c2=O)Cc2c-1nc1ccc(C)cc1c2C[n+]1ccccc1
Cn1c(CO)nc(CCO)c1[N+](=O)[O-]
Nc1ccccc1C(=O)c1cn(-c2cccc(OCc3ccccc3)c2)nn1
CC(C)N(Cc1cnc[nH]1)c1cccc(Br)n1
CCOc1ccccc1-n1c(CN2CCN(C(=O)c3ccccc3)CC2)nc2ccccc2c1=O
COc1ccc2cc(S(=O)(=O)N(CCC(C)C)C(C(=O)NO)C(C)C)ccc2c1
CCOC(=O)CNC(=O)OC1C(=O)c2cc(OC)ccc2OC1c1cccc(OC)c1
Fc1cccc(-c2nnc(S)n2-c2ccccc2)c1
COCCn1c(=O)c(-c2ccc(OC)cc2)nc2cnc(Nc3ccccc3)nc21
COc1ccc(C(=O)N2CCN(c3cccc(C)c3C)CC2)cc1S(=O)(=O)NC1CC1
CCc1ccc(C=C2SC(NC(C(=O)O)c3ccccc3)=NC2=O)o1
O=C(CCCN1CCC2(CC1)C(=O)N(Cc1ccc([N+](=O)[O-])cc1)CN2c1ccccc1)c1ccc(F)cc1
O=C(N=C1SC2CS(=O)(=O)CC2N1Cc1ccccc1)C1CC1
CC(=O)Nc1ccccc1C(=O)NC(Cc1ccccc1)C(O)C(O)C(Cc1ccccc1)NC(=O)c1ccccc1NC(C)=O
Clc1ccc(-c2nnc(-c3ccccc3)nc2-c2c[nH]c3ccccc23)cc1
CNc1nc(Nc2ccc(C(=O)N(C)C(C)C)cc2OC)ncc1C#N
CC(=O)NCC(=O)OCc1ccc([N+](=O)[O-])cc1
CC(C)c1ccccc1NC(=O)Cn1c(-c2ccccc2Cl)nc2ccccc21
COc1ccc(S(=O)(=O)NC(CCCNS(=O)(=O)c2ccccc2)C(=O)NO)cc1
Cc1ccc2cc(C(=O)NC3C4CCN(CC4)C3Cc3cccnc3)oc2c1
O=C([O-])C1=CC(=O)C2C(CCC(O)CCC3=CC=CC4OC(C(=O)[O-])=CC(=O)C34)=CC=CC2O1
C[n+]1cnc2c(c1N)c1ccccc1n2C1OC(CO)C(O)C1O
CCCc1nccn1CC1CC(c2ccccc2)(c2ccccc2)C(=O)O1
O=C(OCc1cc(COC(=O)c2ccc(O)c(Cl)c2)cc(COC(=O)c2ccc(O)c(Cl)c2)c1)c1ccc(O)c(Cl)c1
O=C(Nc1ccc([N+](=O)[O-])cn1)c1cc(-c2cccc(Cl)c2)nc2ccccc12
CCOc1ncccc1C(=O)OCc1ccc(C(=O)OC)o1
COC1CN(C)C(=O)c2ccc(NC(C)=O)cc2OCC(C)N(C(=O)c2ccccc2F)CC1C
N=C(N)NN=Cc1cccc(C(N)=O)c1
CCc1ccc2c(c1O)-c1cccc3c1C(C2)N(C)CC3
Cc1cccc(C)c1NC(=O)C1CSC2(C)CCC(=O)N12
Oc1ccc2[nH]cc(CCN3CCN(c4ccccc4)CC3)c2c1
CC1(C)SN(C(C(=O)O)c2ccccc2)C(=O)C1N1C(=O)C(N2C(=O)c3ccccc3C2=O)C1Cl
CCCn1c(-c2ccc(F)cc2)nc2c(N3CCCN(Cc4ccccc4)CC3)nc(C)nc21
O=C(Nc1ccc(S(=O)(=O)O)cc1)C(CS)Cc1ccc([N+](=O)[O-])cc1
O=C1N(Cc2ccc([N+](=O)[O-])cc2)C(Cc2ccccc2)C(O)C(O)C(Cc2ccccc2)N1Cc1ccc([N+](=O)[O-])cc1
Cc1ccc(C(=O)Nc2ccc3oc(Cc4ccccc4)nc3c2)cc1C
C=CCNC(=O)CCCNC(=N)N
CN(CCCc1nccn1C)c1nccc(-c2cc(C(=O)O)ccn2)n1
CC1(C)CC(=O)CC(=Nc2ccc3[nH]c(O)nc3c2)C1
O=C(C=Cc1ccc(S(=O)(=O)N2CCOCC2)cc1)NCCc1ccc(C(F)(F)F)cc1
CC1CN(Cc2cccc(C#N)c2)CCN1c1ccc(NC(=O)c2cccs2)cc1
c1ccc(CNc2nc(NCc3ccccc3)c3nc4ccccc4nc3n2)cc1
CN(C)c1cc(C2CCCN(C(=O)c3ccc(=O)[nH]n3)C2)ccn1
CC(C)OC(=O)c1c2c(n3ccccc13)C(=O)c1ccccc1C2=O
N#Cc1cc(CON=CC2CN3CCC2C3)on1
CCCc1ccc(Oc2c[nH]nc2-c2ccc(O)cc2O)cc1
CCCc1cc(O)c(Cl)c2c1C(=O)Oc1cc(O)c(Cl)c(CCC)c1O2
c1ccc(-c2csc(Nc3cccc4ccccc34)n2)cc1
COc1cc2nccc(NC(CSc3ccnc4cc(OC)c(C(N)=O)cc34)C(=O)O)c2cc1C(N)=O
COc1ccc(C2(C(=O)Nc3ccc(C)c(C)c3)CCOCC2)cc1
COc1ccc(Cn2c(=O)n(Cc3ccc(C(=O)Nc4ccccc4N)cc3)c(=O)c3ccccc32)cc1
CCOc1ccc(N2CC(Oc3ccc(C(C)NC(=O)C(C)C)cc3)C2)cc1
COc1ccc(C(=O)C=Cc2ccc3c(c2)C(=O)c2ccccc2CO3)cc1
Cc1c(C(=O)N(C)C)sc2c1c(=O)n(-c1ccc(Cl)cc1)c(=O)n2Cc1ccccc1F
CNC(=O)C(=NOC)c1ccccc1COc1ncc(Cl)cc1C(F)(F)F
COC(=O)c1ccc(N2CCC(c3cc(-c4ccc(OC)cc4)[nH]n3)CC2)c([N+](=O)[O-])c1
Cc1ccc(NC(c2ccccc2)c2ccc3cccnc3c2O)cc1
NCC1CCC(Nc2cc(-c3cccc(NCc4cncc(F)c4)n3)c(Cl)cn2)CC1
Cc1ccc(S(=O)(=O)NCCC(=O)O)cc1
COCCNS(=O)(=O)c1ccc(Nc2nccc(-c3c(C)nc(C)n3C)n2)cc1
COc1ccc2c(c1)C1OCCNC1CC2
COc1ccc(C=Nn2c(S)nnc2-c2ccc(C)cc2)cc1OC
COc1ccc2nc3cc(Cl)ccc3c(Sc3ccccc3[N+](=O)[O-])c2c1
CNC1(C)CN(c2cc3c(cc2F)c(=O)c2c(=O)[nH]sc2n3C2CC2)C1
CCOC(=O)C1CCN(Cc2cnc(Oc3ccc(OC)cc3)s2)CC1
COc1ccc(Cn2c(CCC(=O)Nc3cc(C)cc(C)c3)nc3cccnc32)cc1
C#CC(C)(C)Oc1cc(O)c2c(=O)c3ccccc3n(C)c2c1
Fc1cccc(CN=C=S)c1
CCOC(=O)c1c(C)c(C(=O)Nc2cc(OC)ccc2OC)c(C)n1CC
CN1CCC(=C(c2ccc(Cl)cc2)c2ccccn2)CC1
COc1ccc2c(c1)CCc1c(C(=O)Nc3ccc(OC)cc3OC)noc1-2
Fc1cccc2[nH]cc(CCCN3CCN(c4cccc5c4OCCO5)CC3)c12
COc1cccc2c1CCN(C(=O)NCc1nnc3ccccn13)C2
N=C(N)NCC1CC1C(N)C(=O)O
Cc1cccc(-n2c(C)nc3ccccc3c2=O)n1
N=C(N)NCCc1ccc2ccccc2c1
N#CC1=C(c2ccc(-c3ccccc3)cc2)COC1=O
CSCC(C)(O)c1cc2cc([N+](=O)[O-])c(C(F)(F)F)cc2[nH]1
N#Cc1ccc(N2C(=O)C3(CCC3)N(c3ccccc3C(=O)O)C2=S)cc1C(F)(F)F
O=C(NCCNc1ncccn1)C1CC(=O)N(Cc2ccco2)C1
CCC(CO)NC(=O)c1ccccc1Br
O=C(O)c1ccccc1C(=O)Nc1nnc(S)s1
CC1CN(C(C)CO)C(=O)c2cccc(NC(=O)Nc3ccc(C(F)(F)F)cc3)c2OC1CN(C)C(=O)Nc1cccc2ccccc12
CCOC(=O)c1c(C)cc2cnn(-c3cccc(C)c3)c(=O)c2c1C
O=CN1CCCN(Cc2nc(Cc3ccccc3F)no2)CC1
O=C(Cc1cccc([N+](=O)[O-])c1)NCc1nc2cccnc2n1Cc1ccc(F)cc1
CCN(CC#Cc1cccc(N=[N+]=[N-])c1)Cc1cccc(OCc2cc(-c3ccsc3)cs2)c1
O=C(COc1cccc2[nH]c(=S)[nH]c12)N1CCN(c2cccc3[nH]c(C(F)(F)F)nc23)CC1
O=C(CSc1ccc2nnc(-c3cccc(F)c3)n2n1)NCC1CCCO1
Cc1cc(NS(=O)(=O)c2ccccc2F)ccc1-n1cccc1C(=O)O
CC(C)(C)C(=O)Cn1c(NCCCO)nc2ccccc21
Cc1c(COc2ccccc2)oc2cccc(OCCNCc3cccnc3)c12
COc1ccc(Oc2ncc3nc(-c4ccc(F)cc4)c(=O)n(C4CC4)c3n2)cc1
O=C(NC1CCCNC1)c1n[nH]cc1NC(=O)c1c(F)cccc1F
CC(c1ccc(OC(F)(F)F)cc1)N1CCC2(CCC(O)CC2)OC1=O
CN(Cc1ccccc1)C1CCN(CCCc2c[nH]c3ccc(-n4cnnc4)cc23)CC1F
CCCc1cnc(Nc2ccc(C3CNCCO3)cc2F)nc1
Cc1ccc(C=CC2(C)CCC(C)(C=CC3=CC(O)C(C)(O)CC3O)O2)cc1
CC(Sc1ccsc1[N+](=O)[O-])C(=O)NCCc1ccc(Cl)cc1
O=C(O)C1C(c2ccccc2)c2ccccc2C1c1ccccc1
COC(=O)C(Cc1ccc(O)c(O)c1)NC(=O)C(CS)NC(=O)C(C)(C)S
COc1cc2ncnc(Sc3nc(C)cs3)c2cc1OC
Cc1cc(COc2ccc(N3CCC(C(N)C(=O)NO)C3=O)cc2)c2ccccc2n1
CNC(=O)Cc1noc(-c2cc3c(s2)CCC(C)(C)C3)n1
Fc1ccccc1NC1CCN(Cc2ccccc2)CC1
CCOc1cc(CNC(C)C)c(Cl)cc1OCC(=O)NCCc1ccccc1
COc1ccc(CN2CCc3c(sc(NC(=O)c4cc(S(=O)(=O)N5CCOCC5)c(Cl)cc4Cl)c3C#N)C2)cc1OC
COC(=O)c1c(Sc2c(O)cc3oc4cc(C)cc(O)c4c(=O)c3c2C(=O)OC)c(O)cc(OC)c1C(=O)c1c(O)cc(C)cc1O
O=C(Cc1c[nH]cn1)Nc1ccc(-c2cccc(-c3nc4cc(C(F)(F)F)ccc4[nH]3)c2)cc1
Cc1ccoc1C(=O)Nc1ccc(NC(=O)c2ccc(Cl)cc2C(=O)O)c(Cl)c1
Cc1cc(C)c(N=CN(C)C)c(C)c1
CCc1nn(Cc2ccc(NC(=O)c3cc(C)ccc3Br)cc2)c(CC)c1CC(=O)O
CC1CN(C(=O)c2cc([N+](=O)[O-])cc([N+](=O)[O-])c2)CC(C)O1
Cc1c(NC(=O)C2Cc3ccccc3CN2C(=O)c2ccco2)c(=O)n(-c2ccccc2)n1C
CCC=CC(CC)CC1(C)CC(CC)C(CCOC(C)=O)OO1
CCN(Cc1ccccc1F)C(=O)CNC(=O)C(CCCN=C(N)N)NC(=O)C(N)Cc1ccc(O)cc1
Cc1csc(C2CC3CCN(C(=O)c4cnccn4)CC3O2)n1
Cn1ccnc1-c1ccc2c(c1)N(c1nc3c(s1)C(=O)NC(C)(C)C3)CCO2
CN1C(=O)OC2(CCN(CCC(C)(C(=O)N(C)C(Cc3ccccc3)C(=O)NCCN)c3ccc(Cl)c(Cl)c3)CC2)c2cc(F)ccc21
COc1ccc(C2CC(Nc3nc4ccc([N+](=O)[O-])cc4s3)=NN2C(C)=O)cc1O
Cc1cc(NNC(=O)c2ccc(C#N)cc2)c2cc3c(cc2n1)OCO3
COc1ccc2[nH]c(SCC(=O)c3ccco3)nc2c1
CN1CCc2nc(C(=O)N3CCN(S(=O)(=O)c4ccc5cc(Cl)ccc5c4)CC3C(=O)NCc3ccccc3)sc2C1
O=C1C=C(N2CCOCC2)C(=O)c2ccccc21
Cc1ccc(CNC(=O)c2sc3nc[nH]c(=O)c3c2C)cc1
CC(=O)Nc1c(-c2ccccc2)c2cc(Cl)ccc2[nH]c1=O
O=[N+]([O-])c1ccc2nc(N3CCNCC3)cc(Cc3ccccc3)c2c1
Cn1nc(-c2ccccc2)c2cc([N+](=O)[O-])ccc21
CC(C)c1nn(-c2ccc(C(N)=O)c(NC3CCC(O)CC3)c2)c2nccc(-c3cnc4[nH]ccc4c3)c12
O=C(NC(=S)Nc1ccc(S(=O)(=O)Nc2nccs2)cc1)c1cccc(F)c1
C=C1CCC2C(C)(COC(=O)C(Cl)Cl)C(OC(=O)C(Cl)Cl)CCC2(C)C1CCc1ccoc1
CNC(=O)c1cc2c(c[n+]1C)[nH]c1ccccc12
COc1cc(N)c(Cl)cc1C(=O)NCC1CN(Cc2cccc(C#N)c2)CCO1
O=C(Cc1ccccc1Cl)Nc1cc(Cl)cc(C(F)(F)F)c1
CN(C)Cc1ccc(-c2cc3c(Nc4ccc(OCc5cccc(F)c5)c(Cl)c4)ncnc3s2)[nH]1
COc1ccc(OC)c(C=Cc2nnc(S)n2-c2ccccc2)c1
CC1=CC(O)CC(C)=CC(O)CC(C)(O)C=CC(C(C)C)CC1
O=S(=O)(Nc1ccncn1)c1ccc2c(-c3ccc(-c4cccc(F)c4)cc3)nccc2c1
CCn1c(SCC(=O)Nc2cccc(C(C)=O)c2)nnc1C(C)C
N=C(N)NCc1ccc(CNC(=N)N)cc1
O=C(N1CCCO1)C12CCOC1CCN(Cc1ccc(F)cc1)C2
CCOc1cc(O)cc2oc(=O)c(N3CCN(C)CC3)c(C)c12
CCc1ccc(CNCCSc2nnnn2C)cc1
COc1ccc(-c2nc(Nc3ccc(S(N)(=O)=O)cc3)nc(N3N=C(C)CC3=O)c2C#N)cc1OC
O=C(NCC#Cc1ccc2nccc(NC3CC3)c2c1)c1cncn(Cc2ccc(F)c(F)c2)c1=O
CCOCCOC(=O)C(C#N)=C(NCc1cc(C(C)C)no1)SC
O=C(Nc1ccc(C2CNCCO2)cc1)c1cc(-c2cccc(Cl)c2)n[nH]1
Cn1c(C=CC=[N+](C)[O-])cnc1[N+](=O)[O-]
O=C(Cn1cc(Cc2cncnc2)c(=O)nc1SCc1ccc(F)cc1)N1CCN(c2ccc(Cl)cc2)CC1
CCOC(=O)c1sc(SC)c(C#N)c1N
O=C(CN1CCC(C(=O)O)CC1)Nc1ccccc1Oc1ccccc1
COc1cc(CO)cc(-c2nc3c(N4CCOCC4C)nc(N4CCOCC4C)nc3[nH]2)c1
S=C(NCCc1ccccn1)NN=Cc1ccccn1
CCOCCOC(=O)c1c(SC)nn(-c2ccc(C)cc2C)c1N
CCC(C)NC(=O)c1ccccc1NC(=O)COc1ccc(OC)cc1
CC(C)C1=C(C(=O)N2C(C)CCC2C(=O)N2CCNC3(CC3)C2)SC2=NC(C)(c3ccc(Cl)cc3)C(c3ccc(Cl)cc3)N21
CN(CCO)CCCN1C(=O)CSC1c1cc(C(C)(C)C)c(O)c(C(C)(C)C)c1
Oc1cnccc1CCCOc1cccnc1Oc1cc(Cl)cc(Cl)c1
CC(=Cc1nc(C(=O)O)c[nH]1)c1cc2c(cc1C)C(C)(C)CCC2(C)C
Cc1nnc2n1CCN(C(=O)c1cn(-c3ccccc3Cl)nn1)C2
O=C(O)C1OC(OC(=O)N2CC(N3CCN(c4ncc(O)cn4)CC3)CC2C(=O)N2CCC(F)(F)C2)C(O)C(O)C1O
CCc1nnc(NS(=O)(=O)c2ccc(NC(=O)c3ccc(C#N)cc3)cc2)s1
O=[N+]([O-])N=C1SCCN1Cc1ccc(Cl)nc1
CCOC(=O)C1C2COc3ccc(OC)cc3C2N2C(=O)c3ccc(F)cc3NC(=O)C12C
O=C(Cc1cccc2sccc12)NC1N=C(c2ccccc2F)c2ccccc2NC1=O
NC(=NOC(=O)Cc1ccc([N+](=O)[O-])cc1)c1cccc(Br)c1
COc1nc(N(C)C)ncc1-n1nc2c(c1C(C)C)C(c1ccc(Cl)cc1)N(c1cc(Cl)cn(C)c1=O)C2=O
O=CN1CCN(C(=O)c2ccc(Cl)cc2)C1=S
Cc1cc(C(=O)N2CCN(CC(=O)c3ccc(F)cc3)CC2)nn1C
COc1ccc(C2CC2c2cc(OC)c(OC)c(OC)c2)cc1[N+](=O)[O-]
O=C1COc2c(Cl)cc(Cl)cc2N1Cc1nnc(C2CCc3ccccc3C2)n1CCC(F)(F)F
O=C(Cn1c(-c2ccccc2)c(Cl)nc(NCCc2ccccc2)c1=O)NCC1CCNCC1
O=C(NNC(=S)NCc1ccccc1)c1ccc2c(c1)OCO2
O=C1c2ccc([N+](=O)[O-])cc2C(=O)N1CC1CCN(Cc2ccccc2)CC1
CN(C)S(=O)(=O)N1CCC2(O)CCN(c3nccs3)CC2C1
Clc1ccc(-n2c(-c3ccccc3Cl)nc3c(NC4CCNCC4)ncnc32)cc1
O=C(c1ncccc1-c1ccc(-c2cnc3[nH]ccc3c2)c(F)c1)N1CCOCC1
CC1=NN(C(=O)CCc2ccccc2O)C(O)(C(F)(F)F)C1
ON=C(NCc1ccncc1)c1cccnc1Oc1ccc(F)cc1
Cc1cc(C)c(C(=O)CN2CCOCC2)c(C)c1
CN1CCN(S(=O)(=O)c2ccc(NC(=O)c3ccc(Br)o3)cc2)CC1
CCOC(=O)Cn1nnc(C(=O)OCC)c1C(=O)OCC
N#Cc1cn(-c2ccc(C(=O)O)c(O)c2)cc1C(=O)O
CC(=O)NC(C)c1ccc(OC2CCN(c3cc(NCC4CC4)ncc3F)C2)cc1
O=S(=O)(C=Cc1ccccc1)N1CCN(Cc2nc(O)c3ccccc3n2)CC1
O=C(NCCC(c1ccccc1)c1ccccc1)Nc1ccccc1Cl
O=C(Nc1ccc(NC(=O)c2ccc(O)cc2)cc1)c1ccc(O)cc1
Cc1cc(C)c(-c2ccc(N)cc2C)c(C)c1
N#COc1ccc(Oc2ccc(OC#N)cc2)cc1
CC(C)C1=Cc2ccc3c(c2C(=O)C1=O)C(=O)CCC3(C)C
Cc1ccc(S(=O)(=O)N(C)C)cc1NC(=O)COC(=O)CCNS(=O)(=O)c1ccccc1
C=CC[n+]1ccn(Cc2cc3ccccc3o2)c1
CCOc1ccc(-n2nnnc2SCC(=O)NNC(=O)c2ccco2)cc1
O=C1c2cc(Cl)cc(Cl)c2OC2c3[nH]c4ccccc4c3CCN12
COC1=CC(C(=O)N2CCC3(CC2)Cc2cnn(C(C)C)c2C(=O)N3)=CC2NN=CC12
CC(C)(CNC(=O)C1CCOCC1)CN(C1=NS(=O)(=O)c2cc(F)ccc21)c1ccccc1
CN(C)C(=O)C1CCC2(CCN(c3ncnc4[nH]cnc34)CC2)NC1
CN(C(=O)C1c2ccccc2Sc2ccccc21)C(CN1CCC(O)C1)c1ccccc1
Nn1cnnc1NN=Cc1ccccc1C(F)(F)F
O=C(Nc1c(C(=O)c2ccccc2)oc2ccccc12)c1cc(-c2ccccc2O)n[nH]1
Cc1n[nH]c(C)c1CCSc1ccc(C(=O)Nc2ccc(F)cc2)cn1
CCOc1nc(CC)nc(NC(=O)NS(=O)(=O)c2ccccc2Cl)n1
COc1ccc(OC)c(C=NNC(=O)C(O)c2ccccc2)c1
Cc1ccc(Cl)c(Nc2ccccc2C(=O)[O-])c1Cl
COc1cc(C=O)cc(C=NN=Cc2ccccc2O)c1O
CCOC(=O)c1c(C#N)c(SCC(=O)Nc2ccc(OC)cc2)nc2c1CN(CC)CC2
COc1ccc(N2C(=O)C(C(=O)Cc3ccccc3)(c3ccccc3)C2c2ccccc2)cc1
CC(=O)Nc1ccc(C(=O)N2N=C(C)C(=Cc3cccc(O)c3)C2=O)cc1
Oc1ccc(-c2ccc(Oc3cccc(O)c3)cn2)cc1
Cn1cccc1C(=O)N1CCC2(CCCN(c3cccc(-c4ccccc4)c3)C2)CC1
Cc1n(CC(O)c2ccc(NS(C)(=O)=O)cc2)cc[n+]1C
CC(C)(C)n1nc(-c2ccc3ccccc3n2)c(C(N)=O)c1N
CCOc1cc2[nH]c(-c3n[nH]cc3NC(=O)N(CC)CC)nc2cc1F
Clc1ccc(SCCN2CCNCC2)cc1
Cc1cccc(CSc2nc3c(sc4ccccc43)c(=O)n2CCC(=O)NC(C)C)c1
Clc1ccc(C(c2c[nH]cc2-c2ccccc2Cl)n2ccnc2)cc1
Cc1cc(N(C)C)nc(Nc2ccc(NC(=O)c3ccccc3Cl)cc2)n1
CC(=O)OC1CC2(O)CCC34OC(=O)CC3OC(C)(C)C4CC2C23OC2CC(C(C)C2CC=C(C)C(=O)O2)C13C
Cc1cc(C)nc(NCC(O)CNc2ccccc2Cl)n1
CCOC(=O)C1CCN(C(=O)COC(=O)c2oc3ccccc3c2C)CC1
O=C1c2ccccc2C2(c3ccccc3)SCCCN12
N=C(N)N1CCN(c2nc3c(Br)c(Br)c(Br)c(Br)c3[nH]2)CC1
N#CC(Cc1ccc(C2CCCN(C3CCOC3)C2)cc1F)NC(=O)C1NC2CCC1C2
NC(Cc1ccc(OCc2ccccc2)cc1)C(O)C(=O)OCc1ccccc1
CCc1cc(O)ccc1OCC(O)CNC1CCN(c2ncnc3scc(-c4ccccc4)c23)CC1
CN(C)c1n[nH]cc1-c1cc(Cl)ccc1Oc1cc(F)c(S(=O)(=O)Nc2nncs2)cc1Cl
CC(NC(=O)c1ccc(Cl)cc1)c1nnc(SCC(N)=O)n1C
CCCc1nc(-c2ccccc2)c(CNCCCN2CCN(c3ccc(C)c(C)c3)CC2)o1
Cc1cnn(C2CN(c3nc(C)cc(N(C)C)n3)C2)c1
CCOC(=O)C(C#N)=CC(C(=N)N1CCN(c2ccc(Cl)cc2)CC1)=C(O)OCC
COc1ccc(C2=Nc3c(C(C)(C)C)nn(CCCO)c3C(=O)NC2)cc1-c1ccc(F)cc1F
CC(=O)N1CCN(CCOc2ccc(NC(=O)c3cccc(C(F)(F)F)c3)cc2-c2ccnn2C)CC1
CC1=CC(=NNc2ccccc2[N+](=O)[O-])CC(C)(C)C1
CN1CCN(C(=O)C=Cc2cc3c(c(C(F)(F)F)c2)OCO3)CC1
Cc1ccc(C(O)c2nc(-c3ccccc3)c[nH]2)c(C)c1
CNC(=O)c1nccnc1NCC(=O)N1CCC(C(=O)c2ccccc2)CC1
c1ccc2c(CSCc3cccc4ccccc34)cccc2c1
CCN(CC)c1cccc(-c2cccc(NC(=O)Nc3ccc(Cl)cc3)c2)n1
CC1CN(C(=O)C2CN(c3cnccn3)CC2c2ccc(F)cc2F)CC(C)C1(O)c1ccccc1
CC1=CC(=O)C2=C(C)CC(O)C3C(C)C(=O)OC3C12
CCOC(=O)NC(=O)C(C#N)=CNc1ccc(Cl)cc1Cl
Cn1c(N)nc(C2CC2c2cccc(C#Cc3ccccc3)c2)cc1=O
Cc1ccc(CN(CCN(C)C)C(=O)Nc2ccc(C)c(C#N)c2)s1
COc1ccc(C)cc1NC(=O)CNC(C)C(=O)Nc1cc(Cl)ccc1Cl
Cn1cc(C(=O)O)c(=O)c2cc(N)c(N3CCN(c4ccccc4F)CC3)cc21
O=C(Cc1ccccc1)NNC1CC(=O)N(c2ccc(Br)cc2)C1=O
Cc1ccc(CNS(=O)(=O)c2cc(Br)cc3c2N(C(=O)C2CC2)CC3)cc1
O=c1c2cc([N+](=O)[O-])ccc2n2n1Cc1ccccc1CC2
CCC(=O)Nc1cccc2c1C(=O)N(C)C2=O
Cc1cccc(N2CCN(C(=O)COc3ccc4c(C)cc(=O)oc4c3C)CC2)c1C
Cc1ccc2nc(CN3CCN(C(=O)CC(c4ccccc4)c4ccc(F)cc4)CC3)oc2c1
CN1C(=O)C23CC4(C56CC78SC(CO)(C(=O)N7C5Nc5ccccc56)N(C)C8=O)c5ccccc5NC4N2C(=O)C1(CO)S3
Cc1ccc(C)c(OCCNc2ccc([N+](=O)[O-])cn2)c1
Cc1ccc2c(=O)c(C(=O)c3ccc(F)cc3)cn(CC(=O)NCCc3ccccc3)c2n1
O=C(C1CCCN(S(=O)(=O)c2cccc3nonc23)C1)N1CCC(Cc2ccccc2)CC1
CC1(C)Oc2ccc(C(=O)Nc3ccccc3)cc2C(N=C(NC#N)Nc2ccc(Cl)cc2)C1O
COc1cc2c(c(OC)c1OC)C(c1cccc(Br)c(=O)c1)CC2
CCOCCCNC(=O)c1ccc(CS(=O)(=O)Cc2ccc(C)cc2)o1
CC1=NN(c2cccc(Cl)c2)C(=Nc2nc3ccccc3s2)C1=Cc1cccs1
Cc1ccccc1NC(=O)COC(=O)Cc1ccsc1
CCC(CC)C(=O)Nc1cc(NC(=O)C(NC(=O)C=Cc2ccc(O)c(O)c2)C(C)C)ccc1OCC(=O)O
CC(CC(C)C)=NNc1nc(-c2ccc(Cl)cc2Cl)cs1
CCOC(=O)C=C(C)C=CC=C(C)C=Cc1c(Cl)cc(OC)c(C)c1Cl
CC1=CCC2C(OC(c3cccc(Cl)c3)OC2(C)C)C1O
CCN1C(=O)C2C(c3ccccc3F)NC(Cc3ccc(O)cc3)(C(=O)OC)C2C1=O
Oc1cc(Br)cc2cc(Br)cnc12
COc1ccc(Nc2ccnc(Nc3ccc(OC)cc3)n2)cc1
c1ccc(OCC23COCC2CN(c2ncccn2)C3)nc1
OC1C2COC1C(O)C(NCCc1ccccc1)C2
Cc1ccc(-c2ccc3c(c2)C=C(C(=O)Nc2ccc(C[N+](C)(C)C4CCSCC4)cc2)CCO3)cc1
COc1ccc(-c2nc(C[S+]([O-])CC(=O)N3CCN(C)CC3)c(C)o2)cc1
c1ccc2c(Cc3c[nH]c4ccccc34)c[nH]c2c1
CC(C)C(=O)N1CC2(CCN(CC(C)(C)C)CC2)C1
Cn1c(=O)[nH]c(=O)c2c1nc(CN1CCN(c3ccc(F)cc3)CC1)n2CCc1ccccc1
Cc1cc(C)cc(Oc2cc(Nc3ccc(C#N)cc3)[nH]c(=O)c2Cl)c1
COc1cc(C=Cc2ccnc3ccccc23)ccc1N(C)C
CC(=O)C(Cl)C(=O)Nc1ccccc1
O=C(Nc1ccc2nc(SCc3ccccc3)sc2c1)c1cccc(F)c1
c1ccc(-c2ccc3nccc(Nc4ccc(N5CCOCC5)cc4)c3c2)cc1
Fc1cnc(N2CCOC3C(OCC4CCOCC4)CCC32)nc1
CCOC(=O)c1cccc(S(N)(=O)=O)c1
CNC(=O)CN1CN(c2ccccc2)C2(CCN(Cc3cc4c(cc3Cl)OCO4)CC2)C1=O
Cn1cc(NC(=O)c2cc(NC(=O)c3cc(C=Cc4ccc5ccccc5n4)cn3C)cn2C)cc1C(=O)NCCN1CCOCC1
C=CCc1ccccc1OCCOc1ccc([N+](=O)[O-])cc1C=NNC(N)=O
CCOc1ccc(-n2nnnc2SCC(=O)Nc2cccc(O)c2)cc1
CC(C)c1cccc(NCc2cncn2Cc2ccccc2)c1
O=C(OCC#CCSc1nnc(-c2ccc(Cl)cc2)o1)c1ccc(F)cc1
OCc1ccc2nc3c(O)cccc3cc2c1
O=C(c1ccc(CN(Cc2ccc(F)cc2)S(=O)(=O)c2cc(Cl)cc(Cl)c2O)cc1)N(Cc1ccc(F)cc1)Cc1cc(Cl)cc(Cl)c1
Nc1nc(Cl)cc(Nc2ccc(Cl)c(Cl)c2)n1
Cc1noc(C)c1CN1CCC2(CC1)C(c1ccccc1)CC(=O)N2C
Cn1cncc1C(OCc1cc(C#N)ncc1-c1cccc(Cl)c1)c1ccc(C#N)cc1
CC(C)(C)c1cc(C(=O)N2CCc3ccccc3C2)ccc1O
CC1C=CC=C1C(=O)N1CCN(C(=O)NC2CCN(c3ccc(CCn4ccnn4)cc3)CC2)CC1
CC(C)CN1CC(C(=O)N(C)CCc2cn[nH]c2)CC1=O
CCN(CC)C(=O)Cc1c(-c2ccc(OCCCF)cc2)nn2c(C)cc(C)nc12
O=C(O)CNNc1cc(C=Cc2ccc(F)cc2)cc(NNCC(=O)O)c1
Fc1ccc(-c2noc(C3CCN(c4cnc5c(C(F)(F)F)cccc5c4)CC3)n2)c(Cl)c1
CC(C)(C)c1cc(CCNCc2cccc(NC(=N)c3cccs3)c2)cc(C(C)(C)C)c1O
COc1ccc(S(=O)(=O)N(CC(C)C)CC(O)C(Cc2ccccc2)NC(=O)OC2CCCOCC2)cc1
Cc1cccc(C)c1NC(=O)C1CCCN1
Cc1cccn2c(=O)c(C=O)c(N3CC(C)OC(C)C3)nc12
Cc1ccc2cc(C(=O)NC3CCN(C(C)C)CC3)n(Cc3cc(-c4ccc(Cl)s4)on3)c2c1
COc1ccc(Cl)cc1S(=O)(=O)N1CCSc2ccc(C(=O)Nc3ccc(CC(=O)O)cc3)cc21
Cc1ccc(N)c(C)c1OC(C)C1=NCCN1
C=CCn1c(SCC(=O)Nc2cc(OC)c(NC(=O)c3ccco3)cc2OC)nnc1-c1ccncc1
CCN1c2ncccc2-c2nc(C)cn2-c2cccnc21
CC(C)c1nc(C2CCCN2CCc2ccncc2)no1
Cc1noc(-c2cc3cc(-c4nc(C(=O)NC5CC5)[nH]c4C)ccc3[nH]2)n1
COCOC(C)C1C(=O)N2C(C(=O)OCc3ccc([N+](=O)[O-])cc3)=CSC12
Cc1ccc(NC(=O)c2cc(S(=O)(=O)N3CCOCC3)ccc2F)c(C)c1
CCOc1ccc2oc3cc(-c4nnn(CC)n4)ccc3c(=O)c2c1
O=C(O)Cn1c2ccc(F)cc2c2nc3n(c(=O)c21)CCS3
CC(C)C1CCC2C1(C)CC(=O)C1(C)CCC(C)(O)C3CC321
CC(C)CC(=O)N1CC(=O)c2sc(Nc3ccc(F)cc3)nc2C1
COc1ccc(CN(C)C(=O)Cc2c(C)nn(C)c2C)cc1F
COCCNCC(O)COc1ccc(Cl)cc1
CCON=C(C(=O)NC1C(=O)N2C(C(=O)O)=C(CNC(=O)c3cc(O)c(O)c([N+](=O)[O-])c3)CSC12)c1csc(N)n1
COc1cccc(C=Cc2nc3ccccc3c(=O)n2-c2ccc(C)c(C)c2)c1OC
CC(S)C(=O)NC(C(=O)O)C(C)C
O=C(Nc1nncs1)c1ccccc1O
Cc1ccc(S(=O)(=O)NC(=O)COc2ccccc2C(N)=O)cc1
COc1ccc(CC(SCc2ccccc2)C(=O)O)cc1C(=O)NCc1ccc(C(F)(F)F)cc1
Cc1nc2ccc(S(=O)(=O)N(CC(=O)Nc3cccc(Cl)c3)Cc3ccccc3)cc2s1
COc1cc(C=C(C#N)C(=O)Nc2ccc(SC(F)F)cc2)cc(OC)c1OC
O=C(NCc1ccccc1-c1ccc(F)cc1)c1ccn(CC(F)(F)F)c(=O)c1O
Cc1ccc(Cc2nc3ccccc3nc2SCC(=O)N2CCN(c3ccc(F)cc3)CC2)cc1
Cc1ncc2c(c1CNC(=O)C1(c3ccc(F)cc3)CC1)CCNC2
CCc1ccc2cc(F)cc(F)c2n1
Oc1c(OC2OCC(O)C(O)C2O)ccc2ccccc12
CCNc1nc2ccccc2n2c(C(F)(F)F)nnc12
CC(C)N1CCN(Cc2cccs2)CC1CCO
Cc1ccc(N(CC(=O)Nc2cccc(Cl)c2)S(=O)(=O)c2cccs2)cc1
Cn1c2ccccc2c2c(NCCCNC(=O)Nc3ccccc3)nc3ccccc3c21
CNS(=O)(=O)c1cccc(C(=O)OCC(=O)NCCCc2ccccc2)c1
CC(=O)Nc1nc(-c2ccc(C(C)(C)C)cc2)nc2c1c(=O)oc1ccccc12
COc1ccccc1C=CC(=O)c1ccc(OCCn2cc(CN3C(=O)C=CC(C)(C)CC=C(C)CCC=C3C)nn2)cc1O
N=C(N)c1cccc(CC(NS(=O)(=O)c2ccc3ccccc3c2)C(=O)N2CCN(CCO)CC2)c1
CN1CCN(C2(CNC(=O)c3ccccc3Cl)Cc3ccccc3C2)CC1
COc1cc2ncnc(Nc3nccc4ccccc34)c2cc1OC
O=C1C(=O)c2cccc3c2C(=C1Cl)OC=C3c1ccccc1
CN1CCN(C(=O)c2cn(Cc3cncn3Cc3ccc4c(c3)OCO4)cc2-c2cccc3ccccc23)CC1
CCOC(=O)c1c(C)[nH]c(C(=O)CN(C)CC(=O)Nc2ccccc2Cl)c1C
COCCn1cnc2ccc(NC(=O)c3ccc(OC)cc3)cc2c1=O
Cc1ccc2c(c1)C(=O)C(C#N)C2=O
COC(=O)C1CCN(C(c2ccccc2Cl)c2sc3nc(-c4ccco4)nn3c2O)CC1
Cc1ccc(NC(=O)C2CCN(C(=O)c3cnn(-c4ccccc4)c3-n3cccc3)CC2)cc1
O=C1C(=Cc2ccc(O)c(O)c2)SC(=S)N1c1ccccc1
COc1cccc2c1nc1n2CCC(O)=C1C(=O)Nc1ccccc1F
CCOC(=O)C1C(=O)C=C(Nc2ccccc2N)CC1C
Cc1ccc(Cl)cc1N1CCN(C(=O)C2CCCN(Cc3nc(-c4cccc(Cl)c4)oc3C)C2)CC1
COc1ccccc1C(=O)Nc1ccccc1
CC(CCNC(=O)c1c(Cl)cncc1Cl)N1CCC(C(Oc2cccc(C(F)(F)F)n2)c2ccc(C(F)(F)F)cc2)CC1
O=C(NC1CCNCC1)c1ccc(-c2cnc3ccc(NCc4ccc(Cl)c(Cl)c4)nn23)cc1
C=C(C)C1Cc2oc(cc2C=O)C2OC2(C)CC2C=C(C(=O)O2)C(OC(C)=O)C1
c1ccc(N2CCC(NCc3cccc4cn[nH]c34)C2)cc1
COc1ccc(-c2nc(CN3CCC4(CC3)OCCO4)co2)cc1
COc1cc2c(cc1OC)C(c1ccc(C(F)(F)F)cc1)CC(=O)N2
CSc1nc(CCO)cc(NCc2ccc(Cl)cc2Cl)n1
Cc1ccc2nc3n(c(=O)c2c1)-c1cc2ccccc2cc1C(=O)NC3Cc1ccccc1
CC(NS(=O)(=O)c1ccc(Cl)cc1)C(=O)OCC(=O)Nc1ccc(N(C)C)cc1
Cc1cc2oc(=O)cc(-c3ccccc3)c2c(C)c1-c1ccc(F)c(Cl)c1
Oc1cc(C(F)(F)F)nc(SCC=Cc2ccccc2)n1
Cc1ccc(S(=O)(=O)Oc2ccc(C=C(NC(=O)c3ccccc3)C(=O)O)cc2)cc1
O=C(CCl)Nc1ccc(C(=O)C=Cc2cccc(Cl)c2)cc1
CC(N)C(=O)NC(C(=O)N(C)C(C)C(=O)NC(Cc1ccccc1)C(=O)NC(Cc1ccc(O)cc1)C(=O)O)C(C)C
CNc1ccc(CN2C(=O)C(=Nn3cnnc3)c3cc(C)ccc32)cc1
CC=C(C)C(=O)OCC1C2=C(C=C3C4c5c(O)c(OC)c(C)c(O)c5C(=O)C(C(=O)N31)N4C)C(=O)C(C)=C(OC)C2=O
O=C(NCCO)c1ccccc1
O=C(Nc1ccccc1)c1cccc(NC(=O)c2ccco2)c1
O=C(Cn1c(S)nc(-c2ccccc2)c1-c1ccccc1)c1ccc(F)cc1
CC(=O)NC(C)Cc1ccc(C#Cc2ccc(C(=O)O)cc2)cc1
COc1ccc(CCC(=O)c2c(O)cc(O)cc2OC2OC(CO)C(O)C(O)C2O)cc1
Nc1ncc(-c2cnn(C3CCNCC3)c2)cc1-c1nc2ccc(O)c(-c3ccccc3)c2o1
CC(=O)C(C(=O)c1ccc(C)cc1)C1OC(C)(C)OC1C1COC(C)(C)O1
CC(C)c1ccccc1OCCN1CCC(NS(=O)(=O)c2cccs2)C1
CN(C)S(=O)(=O)c1ccc(NC(=O)CSc2nnc(O)n2C2CC2)cc1
CCNC(=O)c1ccc(Oc2ccc(Cc3nnn[nH]3)cc2)c(NS(=O)(=O)c2ccc(Cl)cc2Cl)c1
c1ccc(CSc2nnc(-c3ccccc3)s2)cc1
Fc1cccc2c1CN(NC1=NCCN1)C2
CCOC(=O)Cn1cccc1-c1nc(-c2ccc(OC)cc2)c(-c2ccc(OC)cc2)s1
C[n+]1cccc2cc(NC(=O)C=Cc3ccc(C(=O)Nc4ccc5c(ccc[n+]5C)c4)cc3)ccc21
Cn1ncc([N+](=O)[O-])c1C(=O)Nc1cccc(Cl)c1
CC(C)CC(NC(=O)N1CCOCC1)C(=O)NC(C=C1CCCN(Cc2ccccc2)S1(=O)=O)Cc1ccccc1
O=C(NCCC1CCCO1)c1ccccc1N1CCOCC1
CC(=O)OCC1CCN(CCF)CC1
CCOC(=O)C1CCN(c2ncc(NS(=O)(=O)c3ccccc3[N+](=O)[O-])cc2C(=O)O)CC1
Cn1c2ccccc2c(=O)c2c(=O)n(Cc3ccco3)c(-c3ccc(Cl)cc3Cl)nc21
CCOC(=O)C12C(=O)OCC=C1COC2c1cccs1
Cn1cc(C(=O)Nc2ccc(Cl)cc2Cl)c(Oc2cccc(C(F)(F)F)c2)n1
CC(NC(=O)c1cccc(CCC(C)(C)O)c1)C(N)=O
O=C(O)c1cc(S(=O)(=O)Nc2ccc3c[nH]nc3c2)ccc1O
Cc1cc(S(N)(=O)=O)ccc1NC(=O)COc1ccc2ccccc2c1C(=O)c1cccc(Cl)c1
CCc1cc(OC2CCOCC2)cc(C(Nc2ccc(C(=N)N)cc2)C(=O)O)c1
CC(C)Nc1nc(-c2ccc3c(c2)OC(C)(C)C(=O)N3)cc2ncn(C)c(=O)c12
CC(C)C(O)CCC(C)C1CCC2C3CC=C4CC(O)CCC4(C)C3CCC12C
COC(=O)C1CN(C(=O)Cc2ccccc2)C(=O)N1
Cn1c(C(=O)O)cc2cc(O)c(O)cc21
CC(C)(C)NCc1c(Nc2ccnc3ccc(Cl)cc23)cc(O)cc1-c1ccc(Cl)cc1
CCOC(=O)c1c(NC(=O)Cn2nc(C(F)(F)F)cc2C)sc(C)c1C
C(=Cc1nc(-c2ccccc2)nc2c1ncn2Cc1ccccc1)c1ccccc1
O=C(Cn1cnc2c(oc3ccccc32)c1=O)NCC1CCCO1
O=C(O)c1ccc(Oc2ccccc2C(F)(F)F)cc1NS(=O)(=O)c1ccc(Br)s1
COc1ccc(S(=O)(=O)c2c(Nc3cccc(C)c3C)sc(C(=O)c3ccccc3)c2N)cc1
O=C(CSc1nnc2scc(-c3ccc(Cl)cc3)n12)N1CCOCC1
Nc1nc2nc(C3CCCN(C(=O)c4cncs4)C3)ccc2s1
CCC(=O)N1CCC(n2cc(-c3noc(-c4ccc(Cl)cc4)n3)nn2)CC1
CS(=O)(=O)c1ccc2nc(-c3ccc(-c4ccccc4F)nc3)[nH]c2c1
Nc1nc2c(cnn2CCN2CCC3(CC2)OCCO3)c2nn(Cc3cccc(Cl)c3)c(=O)n12
COc1cc(C)nc2ccc(NC(=O)c3cc([N+](=O)[O-])cc([N+](=O)[O-])c3)cc12
CC(=O)N(CCC1CCN(Cc2ccccc2)CC1)c1cccc(F)c1
CCOCC12COCC1CN(Cc1cccc(OC)c1)C2
Cc1ccc(S(=O)(=O)N2CCC(C(=O)Nc3ccccc3C)CC2)c(C)c1
CCc1ccc(CNCc2cccs2)cc1
CCC1(c2cccc(N=[N+]=[N-])c2)Oc2ccccc2-n2cccc2C1=O
N#Cc1cn2c(n1)COc1ccccc1-2
c1cnn(C2CN(Cc3nc(-c4ccsc4)no3)C2)c1
Cc1[nH]n(C)c(=O)c1C(=NC(=O)C(Cl)Cl)c1cccc(Cl)c1
CCCOC(=O)c1cncn1C(C)c1ccccc1
COC(=O)COc1cccc2c(=O)n(CC(=O)NCCc3ccccc3)ccc12
CN1CCN(Cc2cc3ccccc3[nH]2)CC1
COc1ccc2cc(C(=O)N3CC4(CCN(C5CCNC5)C4)c4ccccc43)[nH]c2c1
COc1cc(OC)cc(-c2sc3ccc(OC)cc3c2-c2ccc3cc[nH]c3c2)c1
CC1(C)CC(c2c[nH]c3ccccc23)=CC2=Nc3ccccc3C21O
CCCOc1ccc(F)cc1-c1cc(C(=O)Nc2ccc(OC)c(OC)c2)[nH]n1
N=C(NN=Cc1ccccc1S(=O)(=O)O)C(=N)NN=Cc1ccccc1S(=O)(=O)O
Cc1ccc2c(c1)CCN(C)c1cccc(Cl)c1O2
C=C(C)C1CCC2(C(=O)OCOCCOC)CCC3(C)C(CCC4C5(C)CCC(O)C(C)(C)C5CCC43C)C12
Cc1ccccc1OCC(=O)NNC(=O)CCc1ccccc1
CCNC(=O)CCC(CC(N)C(=O)O)C(=O)O
Cc1ccc(NC(=O)c2sc3ccccc3c2Cl)c(C(=O)Nc2ccc(N)cc2)c1
Cc1cccc(NC(=O)CC(C)(C)C)c1
CS(=O)(=O)N1CCc2c(c(-c3ccc(Br)cc3)nn2CC(O)CN2CCC(N3C(=O)COc4cccnc43)CC2)C1
Cc1cc(Br)cc(C)c1Oc1nc(Nc2ccc([N+](=O)[O-])cc2)cn2ccnc12
COc1c(F)cc(-c2cc(OCC3CNC(=O)O3)c3cccnc3c2)cc1F
COc1cc2nncc(-c3cnc(N4CCC(C(C)(C)O)CC4)c(C)c3)c2cc1N(C)C
Cc1ccccc1NC(=O)CSc1nnc(NC(=O)c2ccco2)s1
O=CC(=NNc1ccccc1)C(=O)c1ccc(Cl)cc1
Oc1c2nc3ccccc3c-2ncn1CCN1CCOCC1
C=CCNc1nc(N2CCC(NCC3c4ccccc4N(CCC)S(=O)(=O)c4ccccc43)CC2)nc2c1ncn2CC=C
CCOc1ccc(C2N(c3cc(C)on3)C(=O)C3CCCN32)cc1OC
CS(=O)(=O)c1ccc(C(=O)Nc2ccc(-c3nc4ccccc4[nH]3)cc2)cc1
Cc1nonc1NCn1nnc2ccccc21
C=CCOC(=O)Nc1ccc2c(c1)Oc1cc(NC(=O)OCC=C)ccc1C21OC(=O)c2ccccc21
COC(=O)C1C(C=O)=Cc2cc3c(cc2C1c1cc(OC)c(OC)c(OC)c1)OCO3
Cc1cc(C)n(CC(C)Nc2nc(-c3ccncc3)nc3c2CNC3)n1
COc1ccc(NC(=O)N(C)CC2Oc3ccc(NC(=O)Nc4c(C)noc4C)cc3C(=O)N(C(C)CO)CC2C)cc1
O=C(Nc1nccs1)c1cc(-c2ccccc2)nc2ccccc12
O=CNC(Cc1c[nH]c2ccccc12)NC(=O)C(Cc1c[nH]c2ccccc12)NS(=O)(=O)c1ccccc1
CN(C)CCOC1CCC2C1OCCN2C(=O)COc1ccccc1
Cc1ccc(C(=O)O)cc1-c1cccc2c1CCNC2
N#Cc1c(Nc2ccccc2C(F)(F)F)nc(SCc2ccc(Cl)cc2)nc1-c1ccccc1
CCOc1cc(C2CC(=O)NC3=C2C(=O)CC(c2ccc(OC)cc2)C3)cc(Cl)c1O
O=C(CCNS(=O)(=O)c1cccc2nsnc12)N1CCN(c2ccnc(F)c2)CC1
Cc1ccc(-c2nnn(CC(=O)NC3CCN(Cc4ccccc4)CC3)n2)cc1
COC(=O)c1cnn(C)c1NC(=O)Nc1ccc(Cl)c(Cl)c1
O=C(O)c1cc(OCC(COS(=O)(=O)O)OS(=O)(=O)O)ccc1OCC(COS(=O)(=O)O)OS(=O)(=O)O
CCN(C(=O)N(CC)c1ccccc1)c1ccccc1
O=C(Nc1ccccc1)Nc1cccn2c(=O)cc(N3CCOCC3)nc12
CCNc1ccccc1CN
CNC1CC(NC)CN(c2nc(Nc3ccc(NC(=O)c4ccc5ccccc5c4O)cc3)nc(N3CC(N)CC(N)C3)n2)C1
Cn1c(=O)c2sccc2n(Cc2ccc(Br)cc2)c1=O
CC1(C)CCC(C)(C)c2cc(C=Cc3ccc(N)cc3)ccc21
COc1ccc(-c2cc(C3CCNCC3)nc(C)n2)cc1
Cc1nn2cc(-c3ccc(OC(C)C)cc3)nc2s1
CCc1ccc(C=NNC(=S)NCCc2ccccc2)cc1
CN(C)C(=O)C1SCCN1C(=O)CC(N)Cc1cc(F)c(F)cc1F
CCCn1nc([N+](=O)[O-])c(C(C#N)c2nc3ccccc3o2)c(Cl)c1=O
CC(NC(=O)C(N)Cc1ccc(O)cc1)C(=O)NC(Cc1ccccc1)C(=O)NCC(=O)NC12CC3CC(CC(C3)C1)C2
CCCN(C(=O)c1nn(-c2ccc(OC)c(Cl)c2)c(=O)c2c1c1ccccc1n2C)c1ccccc1F
COc1ccc(Nc2ccc3c(c2)C(=CNc2ccc(CN(C)C)cc2)C(=O)NC3=O)cc1
CC(C)c1ncc(S(=O)(=O)c2ccc(C(F)(F)F)cn2)c(N)n1
CON=Cc1c(N)ncnc1Oc1ccc2[nH]ccc2c1
Cc1cc(C)c(NC(=O)c2ccc3nc(Nc4ccncn4)sc3c2)c(C)c1
COc1ccc(N(C(=O)C(C)CS)C(C)C(=O)O)cc1OC
CCN(CC)CCCNC(=O)c1ccc(Cn2c(=O)[nH]c3cc(OC)c(OC)cc3c2=O)cc1
Cc1c(C#N)cc(C(=O)N(C)CC(CCN2CCC(c3ccccc3[S+](C)[O-])CC2)c2ccc(Cl)c(Cl)c2)c2ccccc12
C=C(C)C1CCC2(C(=O)NC(CO)(CO)CO)CCC3(C)C(CCC4C5(C)CCC(OC(C)=O)C(C)(C)C5CCC43C)C12
COc1ccc(N(CC(=O)N2CCOCC2)S(C)(=O)=O)c(OC)c1
CC(C)c1c(C(=O)Nc2ccccc2)c(-c2ccccc2)c(-c2ccc(F)cc2)n1CCC(O)CC(O)CC(=O)[O-]
COc1ccc(NC(=O)C2CC(=O)N(c3ccccc3C)C2)c(OC)c1
C[n+]1cccc(C#Cc2cn(C3OC(CO)C(O)C(O)C3O)c(=O)[nH]c2=O)c1
COc1ccc(CC(=O)Nc2cc(-c3nc4cccnc4s3)ccc2C)cc1
CC(C)CC(=O)Nc1ccc(-c2nc3cc(Cl)ccc3o2)cc1
O=C(O)c1ccc(-c2nnc(-c3ccccc3)o2)cc1
Nc1nc(NN=Cc2cccc(F)c2)nc2c1ncn2C1OC(CO)C(O)C1O
COc1ccc(C2C3c4c(c5ccccc5[nH]c4=O)OC(C)(C)C3C2C(C)C)cc1OC(=O)CCC(=O)O
N#Cc1cc([N+](=O)[O-])ccc1-n1nc(-c2cccc(Cl)c2)n(Cc2ccco2)c1=S
CNC(=O)CN1CCC(NC(=O)N(C)Cc2c(C)noc2C)CC1
O=C(Nc1cccc(C(F)(F)F)c1)NC1CCC(Oc2cccc(F)c2)CC1
COCCN1C(=O)C(O)=C(C(=O)c2ccco2)C1c1cccc(Oc2ccccc2)c1
NS(=O)(=O)N1CCC(C(=O)Nc2cccc(OC(F)F)c2)CC1
O=C(O)Cn1ccc(=O)n(Cc2nc3cc(Cl)ccc3s2)c1=O
Cc1cc(C)cc(OCC(O)CNC(C)C)c1
CN1c2ccc(C#Cc3cccnc3)cc2C2C(CCN2S(=O)(=O)c2ccc(F)cc2)C1CO
O=C(NCc1ccc(F)cc1)OCC1OC(n2cnc3c(NC4CCOC4)ncnc32)C(O)C1O
CCN1CCN(c2ccc(F)cc2C(C)NCc2ccnn2C)CC1
O=C(CC1(O)CCC1)NC1CCC(CCN2CCC(c3cccc4c3OCO4)CC2)CC1
Cc1ccc(NC2CCN(C(=O)c3ccc(Cl)cc3)c3ccccc32)cc1
Nc1nc(N)c2c(n1)N(c1ccc(Cl)c(Cl)c1)c1ccc(Cl)cc1S2(=O)=O
COc1ccc(N)c([N+](=O)[O-])c1[N+](=O)[O-]
CON=C(c1cc(C)on1)c1ccccc1COc1cc(C)ccc1C
CC1(c2ccccc2)CCC(=O)N(CCN2CCOC2=O)C1
O=C(C1CC1)N1CCN=C1SCc1cccc(C(F)(F)F)c1
CC(=Nn1c(O)c(C#N)c(-c2cccc(O)c2)c(C#N)c1=O)c1cc2c(ccc3ccccc32)oc1=O
Cc1ccc2c(Nc3ccc(Cl)cc3)nccc2c1Nc1ncccc1-c1ncnc2[nH]cnc12
CCN(CC)CC#CCOc1ccc(S(=O)(=O)N(C)c2c(C)cc(Br)cc2C(=O)NO)cc1
CC(=O)c1cc(F)c(Br)cc1NCC(=O)Nc1ccccc1C(=O)O
COc1ccc2nc(Cl)cc(Cl)c2c1
Cc1nc(Nc2cccc(CS(C)(=O)=O)c2)cc(Oc2ccc(NC(=O)C3(C(=O)Nc4ccc(F)cc4)CC3)cc2F)n1
CCc1c(-c2ccc(OC(C)=O)cc2)n(CC)c2ccc(OC(C)=O)cc12
CC(c1ccc2c(c1)Cc1cc(F)ccc1-2)n1ccnc1
CCC(=O)Nc1ccc2cc3ccc(NC(=O)CC)cc3nc2c1
Cn1c(-c2ccco2)nc2cc3ccccc3cc21
Nc1nc2ccccc2n1N=Cc1ccc(Br)cc1
Cc1ccc(N2C(=O)C3C(C2=O)C2C=CC3C23CC3)c([N+](=O)[O-])c1
COCCCNc1oc(-c2ccccc2F)nc1C#N
O=[N+]([O-])c1ccc(CCN2CCN(CCc3ccc4nonc4c3)CC2)cc1
c1ccn(Nc2ccc(Nn3cccc3)cc2)c1
O=C(Cn1c(=O)n(Cc2ccco2)c(=O)c2cccnc21)Nc1ccccc1F
S=C(Nc1ccccc1)Nc1ccc(OCc2ccccc2)cc1
CCN1CC2(COC(=O)c3ccccc3NC(=O)CCC(N)=O)CCC(OC)C34C5CC6C(OC)CC(O)(C5C6OC)C(O)(C(OC)C23)C14
CC(=O)C1C(c2cccc(F)c2)NC(=O)NC1(O)C(F)(F)F
CC(N)(CCC(=O)O)C(=O)O
O=C(Nc1cccc(C(F)(F)F)c1)OC1CN2CCC1CC2
CCN1CCC(n2cc(-c3nnc(-c4ccccc4)o3)nn2)CC1
CCN1CCN(C(=O)c2ccccc2NS(=O)(=O)c2ccc(Cl)cc2)CC1
COCc1cc(NC(=O)c2ccco2)cc(C2(C)CCSC(N)=N2)c1
O=[N+]([O-])c1ccc(Cn2cc[nH]c2=S)cc1
CCc1ncnc(-c2ccc(C(=O)N3CCC(N(C)C)C3)c(F)c2)c1C#Cc1ccc(N)nc1
CCC(C)C(NC(=O)OC(C)(C)C)C(=O)NC(C(=O)NC(CC(C)C)CS(=O)(=O)F)C(C)OCc1ccccc1
CCc1ccccc1N1CC23C=CC(O2)C(C(=O)OC)C3C1=O
COC(=O)C1Cc2c([nH]c3ccccc23)C(c2ccc(Cl)c(Cl)c2)N1
COC(=O)c1c(OC(C)=O)c2ccccc2c2oc3c(c12)C(=O)c1ccccc1C3=O
CNC1(COc2cnc(Cl)c(Br)c2)CC1
Nc1ccccc1NC(=O)c1ccc(CNc2ncccn2)cc1
CCc1ccc(OC(C)CCOc2ccc(CCC(=O)O)c(C)c2)c(-c2nccs2)c1
COCCn1nc(-c2ccccc2)nc1CCNC(=O)c1c(C(=O)N2CCC2)cnn1C
Cc1cc(CN2CCN(c3ccc(F)cc3)CC2)cs1
C=CCn1cccc(C(=O)Nc2ccc(Cl)cc2)c1=O
CNCCCON=C1CCC2(C)C(C1)C(C(=O)OC)CC1C3CCC(=O)C3(C)CCC12
Oc1ncc2c(n1)-c1[nH]c3ccccc3c1CCC2
Cc1ccc(F)cc1NC(=O)C1CC(=O)N(Cc2ccccc2)C1
CCC(=O)Nc1ccc(NC(=O)c2oc3ccccc3c2C)cc1
COc1cc(O)cc2cc(-c3ccc(O)c(F)c3)oc12
CC(=O)N(C)CCn1ccc2cc(C(=O)N3CCC(N4C(=O)OCc5ccccc54)CC3)ccc21
Cc1ccc(-c2nn(Cc3ccccc3)cc2C(=O)NCC2CCCO2)cc1
CCOC1(CCN(C)C)c2ccccc2CCc2ccccc21
COC1N(C2CC(O)C(CO)O2)C(=O)NC(=O)C1(F)Br
COC(=O)c1nnn(-c2nonc2N)c1CSc1nnc(C)s1
CC1(C)CCC2(C(=O)O)CCC3(C)C(=CCC4C5(C)CCC(OC(=O)NCc6ccccc6)C(C)(C)C5CCC43C)C2C1
N#CC(c1cccnc1)N1CCN(C(=O)CC(c2ccccc2)c2ccccc2)CC1
COc1ccc(C(O)=CC(=O)c2nnn(Cc3ccc(F)cc3)c2C)cc1
CCOC(=O)c1c(CCl)nc2ccccc2c1-c1ccccc1
COC(=O)c1cc(NC(=O)c2cnc3c(n2)C(C)(C)CCC3(C)C)cc(C(=O)OC)c1
O=c1c2oc3ccc(O)cc3c2oc2cc(O)cc(O)c12
Cc1ccc(C(=O)Nc2cc(C(C)(C)C)on2)cc1Nc1ncnc2cnc(N3CC(C)OC(C)C3)nc12
O=C(NC1CCCc2c1cnn2-c1ccc(F)cc1F)c1ccc(C2(C(F)(F)F)N=N2)cc1
CC(C)NC(=O)c1cc(C=Cc2ccc(Cl)c(F)c2)ccc1-c1ccc(Cl)cc1
O=[S+]1([O-])N=C(Sc2cccc3cccnc23)c2ccccc21
Fc1cccc(-c2c(-c3ccccc3)ncc3cc(F)ccc23)c1
CC(C)(C)c1ccc(-c2nc3ccc(C(C)(C)C)cc3c(=O)o2)cc1
CN=C1SC(CC(=O)Nc2ccc(F)cc2F)C(=O)N1N=C(C)c1cccc(OCC(=O)O)c1
CCc1nc(-c2cc(C)c(OCCCc3cc(COC)no3)c(C)c2)no1
COc1ccc2c(c1)C(N)=C(c1ccccc1)C2=O
CC1CCC2C(C)C(=O)OC3OC(C)OOC32C1
CC(Nc1ncc(C#N)c(N2CCc3ccccc3C2)n1)c1ccccc1
COC(=O)c1cc(-c2cccs2)c2c3cc(OC)c(O)cc3ccn12
COc1ccc(NC(C)=O)cc1NC(=O)CN1CCN(CC(=O)Nc2ccc(Cl)cc2)CC1
CCN(CC)C1CCC(NC(=O)CNC(=O)c2cccc(C(F)(F)F)c2)C(CS(=O)(=O)c2ccc(SC)cc2)C1
CN(C)C=Nc1ccc(Cl)c(Cl)c1
CSc1ccc(C=C(C(=O)c2ccc(Cl)cc2)S(=O)(=O)Cc2ccc(Cl)cc2)cc1
O=C(C=Cc1ccccc1)NN=Cc1ccccc1Cl
Cc1cc(F)ccc1-c1cc(C(=O)Nc2ccccc2)[nH]n1
CC(C)c1nnc(NC(=O)Cc2ccc(Br)cc2)s1
CSc1ccccc1C(=O)N(CC1CCC1)C1CCNC1
CC(C)CCN(CCC1CCC(NC(=O)c2ccc3ccccc3c2)CC1)C1CCc2nc(N)sc2C1
COc1cccc(C(=O)NCC(=O)OCC(=O)Nc2ncc(Cl)cc2Cl)c1
CCOc1ccc(-c2nn(-c3ccccc3)cc2C2=NOC3C(=O)N(c4ccccc4)C(=O)C23)cc1
O=C(NC1CCC(F)(F)C1)NC(Cc1ccccc1)(c1cc(F)cc(OC(F)(F)C(F)F)c1)c1ccc(Cl)cn1
c1cncc(CN(Cc2cccnc2)Cc2coc(-c3cccc4ccccc34)n2)c1
CN(Cc1ccc2nc(N)nc(N)c2n1)c1cccc2ccccc12
CCn1cc(C(=O)O)c(=O)c2c(N)c(F)c(N3CC(N)C3)c(F)c21
Cc1cc(-c2ccc3nc(C(=O)O)ccc3c2)ccc1OCc1c(-c2c(Cl)cccc2Cl)noc1C(C)C
COc1ccc(C=NNS(C)(=O)=O)c(OC)c1
CCCOc1cc(CC(=O)NCc2ccco2)ccc1OC
c1ccc(CCn2cc[n+](CCc3ccccc3)c2)cc1
CC1(C)CC(O)CC2(C)C1CCC1(O)CC3CC12CCC3(C)O
COC(=O)c1[nH]c2c(O)cc3c(c2c1C(=O)OC)C(CCl)CN3C(=O)c1cc2cc(OC)ccc2[nH]1
COc1cc(C=C2SC(=S)N(C(C(=O)O)c3ccccc3)C2=O)ccc1O
CCN(CC)S(=O)(=O)c1ccc(CNc2cc(C)nc(C)n2)cc1
COCCn1cnc(-c2ccnc(Nc3cc(Cl)c4[nH]c(C(=O)N(C)C)cc4c3)n2)c1
COC(=O)c1[nH]c2c(O)cc(NC(=O)c3cc4cc(OC)c(OC)c(OC)c4[nH]3)c(CCCl)c2c1C(=O)OC
CC(C)CCNC(C)C1CCC2C3CCC4CC(O)CCC4(C)C3CCC12C
c1csc(-c2cc(-c3ccncc3)nc(N3CCOCC3)n2)c1
O=c1c(-n2ccnn2)c[nH]n1-c1cc(N2CCOCC2)ncn1
NC1CCCc2ccccc2C1O
CCOC(=O)Cc1nnc(NC(=O)C(CC)Sc2nc(C)cc(O)n2)s1
O=C(Nc1cccc(Cl)c1)OC#CCl
Cc1ccc(C(=O)Nc2nc(-c3ccccc3)c(C(=O)c3ccccc3)s2)cc1
CC1=C2C3OC(=O)C(C)C3CCC(C)(O)C2C2C3CC4(C)OC5(C)CCC6C(C)C(=O)OC6C4(C12)C35
O=C([O-])c1csc(Cc2cc(Cl)ccc2OCc2ccccc2)c1
Cc1cc(C(C)C)ccc1CCOc1ccc(CC(Nc2ccccc2C(=O)c2ccccc2)C(=O)O)cc1
Cc1nnc2nc(-c3ccccc3)nc(-c3ccccc3)n12
CC1(C)Cc2c(-c3ccccc3)c(-c3ccc(Cl)cc3)c(C(=O)COC(=O)c3ccc(Cl)cc3)n2C1
Cc1ccc(Cn2c(=O)n(-c3ccc(C)c(C)c3)c(=O)c3c(C)c(C)sc32)cc1
CCOC(=O)CN(C(=O)CSc1nnc(COc2ccc(OC)cc2)n1C)c1ccccc1
Cc1ccc(NC(=O)c2ccc(C(=O)c3ccccc3)cc2)nc1
CC(C)(C)n1ncc2c(=O)n(Cc3ccccc3CS(=O)(=O)c3ccccc3)cnc21
O=c1ccc2cnc3ccc(-c4cnc5ccccc5c4)cc3c2n1-c1ccc(N2CCOCC2)c(C(F)(F)F)c1
COc1ccc2nc(C)c3c(C)nc(-c4cnccc4Cl)n3c2n1
O=C(CCS(=O)(=O)c1ccccc1F)Nc1ccc(N2CCN(Cc3ccccc3)CC2)cc1
COc1cccc(-n2c(=O)c(Cc3c(F)cccc3F)nn(CC(N)c3ccccc3)c2=O)c1
CC(C)Oc1ccc(CNC(=O)CN2C(=O)CCn3nc(-c4cn(C)c5ccccc45)cc32)cc1
Cc1cccc(C)c1OCC(O)Cn1ccnc1C
COc1ccc2c(=NN=Cc3cccnc3)cc(C)[nH]c2c1
O=C(NCc1ccncc1)C(=O)NN=Cc1ccc(OCc2ccccc2)cc1
COC(=O)CC1CCC2C(COc3ccc(NC(=O)Nc4cccc(Cl)c4)cc3C(=O)N2C)O1
CC(C)(CBr)NCC(O)Cn1ccnc1[N+](=O)[O-]
Cc1ccccc1CSc1nc2ccccc2n1CC(=O)O
C=CCOc1ccc(C(=O)Nc2cccc(Br)n2)cc1
NC(=O)c1ccc2[nH]c(-c3ccc(OCCC4CCN(C(=O)c5ccccc5)CC4)cc3)nc2c1
O=C(NC1CNCC1OC(=O)c1cc(O)c(C(=O)Nc2ccccc2C(=O)O)c(O)c1)c1ccc(O)cc1
CCC(=O)N1CC(n2cc(-c3cc(C(=O)O)ccn3)nn2)C1
O=C(O)CCNC(=O)c1ccnc(C(=O)NCCC2CCNCC2)c1
COc1cc2c(cc1O)C(=O)c1c-2n(CCCN)c(=O)c2cc([N+](=O)[O-])ccc12
NNS(=O)(=O)c1cccc2cnccc12
Oc1ccc(-c2cc(-c3ccc(O)cc3)nc(-c3cccc(O)c3)c2)cc1
O=C(O)c1ncn2c1c(O)nc1ccccc12
COc1cc(-c2csc3ccccc23)cc2c1OCCN(Cc1cccnc1)C2=O
CCN(CC)c1nc(N)c2c(N)nc(OC)cc2c1C#N
CCOc1ccccc1N1CCN(S(=O)(=O)c2ccc(Cl)s2)CC1
Cc1cc(C)cc(OC(=O)CCN2C(=O)c3ccccc3C2=O)c1
COc1ccc(Br)c(C(=O)NN=Cc2ccc([N+](=O)[O-])cc2)c1
Cc1ccc(-n2nccn2)c(C(=O)N2C3CCC2C(COc2cnccn2)C3)n1
COC(=O)Nc1cc2c(c(N)n1)N=C(c1ccccc1)C(C)N2
C1=C(c2ccnnc2)C2CCC(CC1)N2
Cc1ccc(S(=O)(=O)NC(=O)NC(C)Cc2ccccc2)cc1
C=S(N)(=O)C(C)(C)c1cc(N2CCOCC2C)nc(-n2c(NC)nc3cc(F)ccc32)n1
Cc1cc(Nc2ccc(F)c(Cl)c2)c2cc(NC(=O)Nc3ccc(N(CCCl)CCCl)cc3)ccc2n1
COc1cccc2c1C(=O)c1c(cccc1OC)C2
O=c1ccoc2cc(O)ccc12
O=[N+]([O-])CC(c1ccc(Br)cc1)c1c(O)n[nH]c1-c1ccccc1O
Nc1nc2c(ncn2C2C=C(F)C(CO)C2)c(=O)[nH]1
Cc1cn(Cc2ccc(O)c(Cc3ccccc3)c2)c2ccc(OCC(=O)O)cc12
CC(=NNC(=O)c1ccncc1)c1cc(Cl)ccc1Cl
CNC(=O)c1cc2c(Oc3ccc(C=CC(=O)NCCN4CCOCC4)cc3)cncc2s1
COCC(=O)N1CC2CCC3(N=C(c4ccccc4)NC3=O)C2C1
COc1ccc(C2C=C(c3ccccc3)N=c3sc(=Cc4ccc(-c5cccc(C(=O)O)c5)o4)c(=O)n32)cc1
Cn1c(=O)oc2cc(S(=O)(=O)CCC(=O)N3CCN(c4ccccc4)CC3)ccc21
Cc1ccc(C(C)NC(=O)CSCC(N)=O)cc1
N#Cc1ccccc1C(=O)OCC1OC(=O)NC1CN1CCN(c2ccccc2)CC1
CCN(CC)CC#CCN1C(=O)NC2(CCc3ccccc32)C1=O
CC(C)CC(C)CCN1C(=O)N(c2ccc(F)cc2)C(=O)CC1C1OC2OC(C)(C)OC2C1OCc1ccccc1
COCC(C)(O)C#Cc1ccc2c(c1)-c1nc(C(N)=O)sc1C(F)CO2
CCCOc1cccc(Oc2ccc(-c3ccc(C(C)NC(C)=O)cc3)cc2)c1
COC(=O)c1cc(OC)c(OC)cc1N=c1ssnc1Cl
NS(=O)(=O)c1nn2c(=O)cc(Cl)nc2s1
COc1ccc(C)cc1NC(=O)C(OC(=O)c1ccc([N+](=O)[O-])o1)c1ccccc1
COC1CC2COC(C1O)C2NC1CC(CO)C(O)C(O)C1O
CC1(C)C(C(=O)N=C(N)N)C1c1cc(Cl)ccc1Cl
CCOC(=O)N1CCN(C(=O)c2cnc(Nc3ccccc3OC)c3ccccc23)CC1
CC(CO)Nc1cc(NS(=O)(=O)N2CCOCC2)nc(SCc2cccc(Cl)c2F)n1
CC1Cc2ccccc2N1C(=O)Cc1nc(N2CCOCC2)sc1C(=O)O
CCN(CC)C1CCOC(c2c(-c3ccc4c(c3)OCCn3cc(-c5nc(C)nn5C(C)C)nc3-4)cnn2C)C1
C=C(C)Cc1c(C)c(C#N)c2nc3ccccc3n2c1NCCCN(C)C
CCC(CC)(c1ccc(OCC(O)C(C)(C)C)c(C)c1)c1ccc(OC(CO)C(O)CO)c(C)c1
CC(=O)N1c2ccccc2Oc2ccccc21
CCOc1ncccc1C(=O)Nc1ccccc1F
CC(C)N(CCC(=O)c1ccc2ccccc2c1)Cc1ccccc1
CN1CCC(CCNC(=O)C2NC(CC(C)(C)C)C3(C(=O)Nc4cc(Cl)ccc43)C2c2cccc(Cl)c2F)CC1
O=C(N1CCN(Cc2ccc(Br)cc2)CC1)n1nnc2ccccc21
c1ccc2nc(COc3ccc(C4(c5ccc(OCc6ccc7ccccc7n6)cc5)CC5CCC4C5)cc3)ccc2c1
CCNc1nc(-c2ccn3c(-c4cccc(NC(=O)NCC(F)(F)F)c4)cnc3c2)ncc1F
Nc1ncnc(N2CCC3(CCCN(CC(O)CNS(=O)(=O)c4ccccc4Br)C3)C2)c1C1CC1
CC(N)C(=O)N1CCN(c2ccc3[nH]ncc3c2)CC1
CN=C(S)NNC(=O)c1ccccc1Cl
O=c1c2ccccc2n(Cc2c(F)cccc2Cl)c(=O)n1CCc1ccccc1
O=C1C(=Cc2cccc(Cl)c2)N=C2SCCCN12
CCOc1ccc(S(=O)(=O)NCc2ccccc2OC)cc1
CC(C)(C)OC(=O)NC(CCc1ccccc1)C(=O)NCC#N
CN(C)c1ccc(C=C(C#N)C(N)=C(C#N)C#N)cc1
CCC1(O)C(=O)Cc2c1cc1n(c2=O)Cc2cc3cc(Cl)ccc3nc2-1
CCNC(=O)c1ccnc(CC2COc3c(cccc3OC)C2)c1
CCC(=O)Nc1cccc(-c2cn3ccsc3n2)c1
Cn1cc(C(=O)C=Cc2ccccc2)c2ccccc21
O=[N+]([O-])c1cc([N+](=O)[O-])c2oc(-c3ccccc3)c(Br)c2c1O
CC1COCC(C[N+](C)(C)C)O1
O=C(NCCn1nc(-c2ccco2)ccc1=O)C1c2ccccc2Oc2ccccc21
CC(NCC1COc2ccccc2O1)C(=O)NCc1ccccc1
CC(C(=O)NO)N(Cc1ccc([N+](=O)[O-])cc1)C(=O)Nc1ccc(F)cc1
CN1CC(C)(COc2ccc(C(=N)N)cc2)Oc2cc(NC(=O)C(Cc3ccccc3)C(=O)O)ccc21
CN(C)C(Cc1ccc(O)cc1)C(=O)N1Cc2ccccc2CC1C(=O)O
COc1ccccc1N1CCN(Cc2cccn2-c2cccc(C)c2C)CC1
CN(C)C(=O)C(NC(=O)c1cc(-c2ccccc2)nc2ccccc12)c1ccccc1
FC(F)n1c2ccccc2c2cc(CCOc3ncccc3-c3cncnc3)cnc21
CCc1c(O)n(-c2ccc(F)cc2)c(SCC(=O)Nc2c(C)cccc2C)nc1=O
COc1ccc2c(c1)C13CCN(C)C(C2)C1C(C)CC(=O)C3
Clc1cccc(NC2=NCCC2)c1
CCN(C(=O)COc1ccccc1C(=O)NCc1ccccc1)C1CCS(=O)(=O)C1
O=C(c1cccs1)n1nc(-c2ccccc2)nc1NCc1ccc(F)cc1
O=[N+]([O-])c1ccc(C(=S)Nc2ccccc2)o1
CC(C)C(C)CCC(C)(O)C1C(O)CC2C3C(O)C=C4CC(O)CCC4(C)C3CCC21C
CCOC(=O)N1CCNCCN(C(=O)OCC)CCNCC1
O=C(CN1C(=O)CCC1=O)N1CCN(c2ccc(F)cc2)CC1
Cc1cc(NC(=O)COC(=O)CCS(=O)(=O)c2ccc(Cl)cc2)no1
COc1ccc(OC)c(C(O)CNC(=O)CN)c1
Nc1nc(N)c2c(Cl)c(CNc3ccc(C(=O)O)cc3)ccc2n1
COC(=O)C(Cc1ccccc1)NC(=O)CCNC(=O)c1ccc(Br)cc1
CN(C(=O)c1ccnn1C)C1CCCN(Cc2ccccc2F)C1
COc1ccc2c(c1)c(CC(=O)Oc1cccnc1)c(C)n2C(=O)c1ccc(Cl)cc1
COc1cccc(C(=O)C=Cc2ccc(-n3ccnc3)cc2)c1
N=C(Nc1ccc(Cl)cc1)c1ccccc1OCc1ccncc1
CCCOc1cccc(C(=O)NC(Cc2ccccc2)C(O)CNCc2ccccc2OC)c1
Cc1ccc(-c2nc(C)c(CCNC(=O)c3cccs3)s2)cc1
CCc1c(C)c2cc3ccc([nH]3)c(-c3ccccc3)c3ccc(cc4[nH]c(cc5[nH]c(cc1n2)c(CC)c5CC)c(CC)c4C)[nH]3
CCNC(=O)CC1C(=O)N(CC)C(=S)N1NC(=O)c1ccccc1
COc1cccc(C2OC(CCn3cc(C(=O)O)cn3)c3nnc(CF)n3-c3ccc(Cl)cc32)c1OC
COCCNC(=O)c1onc(CSc2ccccc2)c1C(=O)NCCOC
CC1(C)C(=O)NN=C1c1ccc(NC2=C(Cc3cccc([N+](=O)[O-])c3)C(=O)CCC2)cc1F
Cc1cc(C)nc(SCC(=O)c2cccc(O)c2)n1
CC1(C)C2CC=C(C[N+](C)(C)Cc3ccc(-c4ccccc4Cl)c(Cl)c3)C1C2
CC1CNC(=O)c2[nH]c3ccc(C(=O)NCc4ccccc4)cc3c21
Cc1ccc(NC(=O)CCN2C(=O)c3ccccc3S2(=O)=O)cc1F
CON=C(N)c1ccc(-c2cncc(-c3ccc(C(N)=NOC)cn3)n2)nc1
O=C(C1CC1)N1CC2CNC(C2)C1
COc1ccccc1CNC(=O)C(C)NC(=O)C1CCN(S(=O)(=O)c2ccccc2)CC1
COc1ccc(S(=O)(=O)CC2(O)CCN(C(=O)CC(C)C)CC2)cc1
COc1c(Cl)c2c(c(OC)c1OC)-c1ccc(OC)c(=O)cc1C(NC(C)=O)CC2
COc1cc2nccc(Oc3cc4cccc(C(=O)Nc5ccc(Cl)cc5)c4cn3)c2cc1OC
NS(=O)(=O)c1ccc(N2N=C(C(F)(F)F)CC2c2c[nH]c3c(Cl)cccc23)cc1
O=C(Nc1cccc(Cl)c1)Nc1ccc(Br)cc1F
Oc1ccc(Cn2ccnc2)cc1
Cc1c(C)n(Cc2ccc(Cl)c(OC(C)C(=O)O)c2)c2ccc(C(=O)NC(C)c3ccc(Br)cc3)cc12
NCC1OC(OC2C(CNC(=O)C(N)CO)OC(OC3C(O)C(N)CC(N)C3OC3OC(CN)C(O)C(O)C3N)C2O)C(N)C(O)C1O
