# Supplementary material for: Discovery and biological evaluation of a potent small molecule CRM1 inhibitor for its selective ablation of extranodal NK/T cell lymphoma
Source: eLife. 2023 Oct 27;12:e80625. doi: 10.7554/eLife.80625 (PMC10637774; doi:10.7554/eLife.80625)
Supplement: Source code 1. [file elife-80625-code1.zip › Source_codes/data/Long2.txt]

'O=C(C1=CC=C(C)C=C1NS(C2=CC=C(C)C=C2)(=O)=O)NC3=NC(C4=CC=CC=C4)=CS3'
,'O[C@@H]1CC[C@]2([C@](CC[C@@]3([H])[C@](CC[C@@H]4[C@H](C)CCC(NO)=O)([C@@]4(CC[C@@]32[H])C)[H])(C1)C)C'
,'NC1=NC2=C(C(S)=N1)N=CN2'
,'ClC1=C2C(CCCC2)=NC3=C1C=C(C=C3)C(NCCCN(C)CC4=CC=CC=C4)=O'
,'CC(=O)C1=CC(=C(S1)SC2=C(C=C(C=C2)F)F)[N+](=O)[O-]'
,'ClC1=CN=CC(Cl)=C1SC2=C(C)C=C(C(NC3=CC=C(S(=O)(C)=O)C=C3)=O)S2'
,'CN1CCN(CCC(NC2=CC(N=CN(CC3(O)CCN(C(C[C@H](C4=CC=CC=C4)C)=O)CC3)C5=O)=C5C=C2)=O)CC1'
,'NCC1=CC=C(C2=C(N=CN(CC3(O)CCN(C(CC(C4=CC=CC=C4)CC)=O)CC3)C5=O)C5=NN2C)C=C1'
,'NCC1=CC=C(C2=C(N=CN(CC3(O)CCN(C(CC(C4=CC=CC=C4)SC)=O)CC3)C5=O)C5=NN2C)C=C1'
,'C=CS(=O)(NC1=C(C2=CC=C(C(N3CCC(CN4C=NC5=C(C4=O)C=NN5C)(CC3)O)=O)C=C2)C=CC=C1)=O'
,'OC1(CCN(C(C[C@H](N2C=CC(F)=N2)C(F)F)=O)CC1)CN3C=NC4=C(C3=O)C=NN4C5=CC=C(C=C5)F'
,'CCC1=C(C(=NC=C1C2=CC3=C(C=C2)NN=C3)N)C4=CC=C(C=C4)O'
,'CCC1=C(C(=NC=C1C2=CN=C(C=C2)C(=O)NC)N)C3=CC=C(C=C3)O'
,'ClC1=C2C(CCC2)=NC3=CC(C(NCCCN(CCC)CCC)=O)=CC=C31'
,'ClC1=C2C(CCC2)=NC3=CC(C(NCCCN(CC4=CC=CC=C4)CC)=O)=CC=C31'
,'ClC1=CC=C(N2C(C)=CC(C(CN3CCCCC3)=O)=C2C)C=C1'
,'FC1=CC=C(C=C1)N2C(C)=CC(C(CN3CCCC3)=O)=C2C'
,'O=C(N[C@H](C(NC1=CC=CC2=C1C=CC=C2S(=O)(NC(C)(C)C)=O)=O)CC3=CC=CC=C3)C4CCCCC4'
,'OCCNCC1=CC(Br)=CC=C1OCC2=CC(OC(F)(F)F)=CC=C2'
,'OCCNCC1=CC(Br)=CC=C1OCC2=CC(C(F)(F)F)=C(F)C=C2'
,'ClC1=C(/C=C(C(NC(CCC)C2=CC=C(OCCN3CCOCC3)C=C2)=O)\C#N)N=C(Cl)C=C1'
,'O=C(/C1=C/C2=CC=C(F)C([N+]([O-])=O)=C2)/C(CCN(C(C=C)=O)C1)=C/C3=CC([N+]([O-])=O)=C(F)C=C3'
,'CC(=O)C1=CC(=C(S1)SC2=C(C(=CC=C2)Cl)Cl)[N+](=O)[O-]'
,'C1=C(C(=NC(=C1SC#N)N)N)SC#N'
,'C1=CC2=C(C=C1Cl)C(=O)C3=NC(=C(N=C23)C#N)C#N'
,'FC1=CC=C(C=C1)C(CCCN1CCC(CC1)N1C(=O)NC2=CC=CC=C12)C1=CC=C(F)C=C1'
,'CC(C)(C(=O)O)SC1=CC=C(C=C1)CCN(CCCCC2CCCCC2)C(=O)NC3CCCCC3'
,'CCCC(C1=CC=CC=C1)NC(=O)C(=CC2=NC(=CC=C2)Br)C#N'
,'C=CCO/N=C1C2=C(N=C(C#N)C(C#N)=N2)C3=CC=CC=C3\1'
,'C1CNC(=O)C2=C(C1=C3C(=O)NC(=O)N3)C=CN2'
,'CN(C)CCCOC1=CC=C(C=C1)NC(=O)C2=CC(=C(S2)SC3=C(C=NC=C3Cl)Cl)C#N'
,'CC(=O)C1=CC(=C(S1)SC2=C(C=C(C=C2)Cl)Cl)C#N'
,'C1=CC2=C(C=C1Cl)C3=NC(=C(N=C3C2=O)C#N)C#N'
,'CN1CCC(CC1)NC(=O)C2=CC(=C(S2)SC3=C(C=NC=C3Cl)Cl)[N+](=O)[O-]'
,'CC(=O)C1=CC(=C(S1)SC2=C(C=CC=C2Cl)Cl)[N+](=O)[O-]'
,'CS(=O)(=O)C1=CC=C(C=C1)NC(=O)C2=CC(=C(S2)SC3=C(C=NC=C3Cl)Cl)C#N'
,'CS(=O)(=O)C1=CC=C(C=C1)NC(=O)C2=CC(=C(S2)SC3=C(C=NC=C3Cl)Cl)[N+](=O)[O-]'
,'CC(=O)C1=CC(=C(S1)SC2=C(C=C(C=C2)Cl)Cl)[N+](=O)[O-]'
,'COC1=CC=C(C=C1)NC(=O)C2=CC(=C(S2)SC3=C(C=NC=C3Cl)Cl)[N+](=O)[O-]'
,'CC1=CC=C(C=C1)S(=O)(=O)NC2=C(C=CC(=C2)F)C(=O)NC3=NC(=CS3)C4=CC=CC=C4'
,'CC1=CC=C(C=C1)S(=O)(=O)NC2=C(C=CC=N2)C(=O)NC3=NC(=CS3)C4=CC=CC=C4'
,'CC1=CC=C(C=C1)S(=O)(=O)NC2=C(C=C(C=C2)Cl)C(=O)NC3=NC(=CS3)C4=CC=CC=C4'
,'CC1=CC=C(C=C1)S(=O)(=O)NC2=C(C=CC(=C2)Cl)C(=O)NC3=NC(=CS3)C4=CC=CC=C4'
,'C1=CC=C(C=C1)C2=CSC(=N2)NC(=O)C3=C(C=NC=C3)NS(=O)(=O)C4=CC=C(C=C4)F'
,'CC1=CC=CC=C1S(=O)(=O)NC2=C(C=CN=C2)C(=O)NC3=NC(=CS3)C4=CC=CC=C4'
,'C1=CC=C(C=C1)C2=CSC(=N2)NC(=O)C3=C(C=NC=C3)NS(=O)(=O)C4=CC=CC=C4Cl'
,'CC1=C(C=CC(=C1)F)S(=O)(=O)NC2=C(C=CN=C2)C(=O)NC3=NC(=CS3)C4=CC=CC=C4'
,'CC1=CC(=C(O1)C)S(=O)(=O)NC2=C(C=CN=C2)C(=O)NC3=NC(=CS3)C4=CC=CC=C4'
,'C1=CC=[N+](C(=C1)C(=NO)N)[O-]'
