# Supplementary material for: Discovery and biological evaluation of a potent small molecule CRM1 inhibitor for its selective ablation of extranodal NK/T cell lymphoma
Source: eLife. 2023 Oct 27;12:e80625. doi: 10.7554/eLife.80625 (PMC10637774; doi:10.7554/eLife.80625)
Supplement: Source code 1. [file elife-80625-code1.zip › Source_codes/data/ups.txt]

'O=C(C1=CC=C(C)C=C1NS(C2=CC=C(C)C=C2)(=O)=O)NC3=NC(C4=CC=CC=C4)=CS3'
,'O[C@@H]1CC[C@@]2(C)[C@](C)(CC[C@]([C@]([H])(CC[C@@H]3[C@@H](CCC(NO)=O)C)[C@]3(C)CC4)([H])[C@@]24[H])C1'
,'NC1=NC2=C(C(S)=N1)N=CN2'
,'ClC1=C2C(CCCC2)=NC3=C1C=C(C(NCCCN(CC4=CC=CC=C4)C)=O)C=C3'
,'FC1=CC(F)=C(SC2=C([N+]([O-])=O)C=C(C(C)=O)S2)C=C1'
,'ClC1=CN=CC(Cl)=C1SC2=C(C)C=C(C(NC3=CC=C(S(=O)(C)=O)C=C3)=O)S2'
,'CN1CCN(CCC(NC2=CC(N=CN(CC3(O)CCN(C(C[C@H](C4=CC=CC=C4)C)=O)CC3)C5=O)=C5C=C2)=O)CC1'
,'NCC1=CC=C(C2=C(N=CN(CC3(O)CCN(C(CC(C4=CC=CC=C4)CC)=O)CC3)C5=O)C5=NN2C)C=C1'
,'NCC1=CC=C(C2=C(N=CN(CC3(O)CCN(C(CC(C4=CC=CC=C4)SC)=O)CC3)C5=O)C5=NN2C)C=C1'
,'C=CS(=O)(NC1=C(C2=CC=C(C(N3CCC(CN4C=NC5=C(C4=O)C=NN5C)(CC3)O)=O)C=C2)C=CC=C1)=O'
,'OC1(CCN(C(C[C@H](N2C=CC(F)=N2)C(F)F)=O)CC1)CN3C=NC4=C(C3=O)C=NN4C5=CC=C(C=C5)F'
,'CCC(C(C1=CC=C(O)C=C1)=C(N)N=C2)=C2C3=CC(C=NN4)=C4C=C3'
,'CCC(C(C1=CC=C(O)C=C1)=C(N)N=C2)=C2C3=CC=C(C(NC)=O)N=C3'
,'ClC1=C2C(CCC2)=NC3=CC(C(NCCCN(CCC)CCC)=O)=CC=C31'
,'ClC1=C2C(CCC2)=NC3=CC(C(NCCCN(CC4=CC=CC=C4)CC)=O)=CC=C31'
,'ClC1=CC=C(N2C(C)=CC(C(CN3CCCCC3)=O)=C2C)C=C1'
,'FC1=CC=C(N2C(C)=CC(C(CN3CCCCC3)=O)=C2C)C=C1'
,'O=C(N[C@@H](CC1=CC=CC=C1)C(NC2=CC=CC3=C2C=CC=C3S(=O)(NC(C)(C)C)=O)=O)C4CCCCC4'
,'OCCNCC1=CC(Br)=CC=C1OCC2=CC(OC(F)(F)F)=CC=C2'
,'OCCNCC1=CC(Br)=CC=C1OCC2=CC(C(F)(F)F)=C(F)C=C2'
,'ClC1=C(/C=C(C(NC(CCC)C2=CC=C(OCCN3CCOCC3)C=C2)=O)\C#N)N=C(Cl)C=C1'
