# Supplementary material for: Discovery and biological evaluation of a potent small molecule CRM1 inhibitor for its selective ablation of extranodal NK/T cell lymphoma
Source: eLife. 2023 Oct 27;12:e80625. doi: 10.7554/eLife.80625 (PMC10637774; doi:10.7554/eLife.80625)
Supplement: Source code 1. [file elife-80625-code1.zip › Source_codes/data/sixth.txt]

	'CC(=O)NC1=CC(=CC=C1O)[As](O)(O)=O'
	'CC(=O)C1=CC=C(C=C1)S(=O)(=O)NC(=O)NC1CCCCC1'
	'CC(=O)NC1=C(I)C(C(O)=O)=C(I)C=C1I'
	'OC(=O)CC1=CC(Cl)=C(OCC=C)C=C1'
	'CN1C2=C(C3=CC=CC=C13)C(=O)N(CC1=C(C)NC=N1)CC2'
	'CC(C)NCC(O)COC1=CC=CC=C1CC=C'
	'[H]C(=N[C@@H]1C(=O)N2[C@@H](C(O)=O)C(C)(C)S[C@]12[H])N1CCCCCC1'
	'CN(C)C1=C(C)N(C)N(C1=O)C1=CC=CC=C1'
	'NC1=NC2=C(N=C(CNC3=CC=C(C=C3)C(=O)N[C@@H](CCC(O)=O)C(O)=O)C=N2)C(N)=N1'
	'CCC(C)(CN(C)C)OC(=O)C1=CC=CC=C1'
	'OC[C@H]1O[C@H](S[Au])[C@H](O)[C@@H](O)[C@@H]1O'
	'[H][C@@]1(CC=C)C(=O)N2N(C1=O)C1=CC(C)=CC=C1N=C2N(C)C'
	'OC(=O)COC1=NN(CC2=CC=CC=C2)C2=CC=CC=C12'
	'CC(CC1=CC(=CC=C1)C(F)(F)F)NCCOC(=O)C1=CC=CC=C1'
	'CC(NNC(=O)C1=CC=CC=C1)C1=CC=CC=C1'
	'CC(C(O)=O)C1=CC2=C(OC(=N2)C2=CC=C(Cl)C=C2)C=C1'
	'CCC1=C(C(=O)C2=CC(Br)=C(O)C(Br)=C2)C2=CC=CC=C2O1'
	'OC1=C(SC2=C(O)C(Cl)=CC(Cl)=C2)C=C(Cl)C=C1Cl'
	'CC1=NN=C2CN=C(C3=C(SC(Br)=C3)N12)C1=CC=CC=C1Cl'
	'CCCCOC1=CC=C(CC(=O)NO)C=C1'
	'CCCC\N=C(/N)N=C(N)N'
	'CCCC(=O)NC1=C(I)C=C(I)C(\C=C(/CC)C(O)=O)=C1I'
	'CCCCOC(=O)C1=CC=C(N)C=C1'
	'[Ca++].[N-]=C=[N-]'
	'CN1CC(O)C2=C\C(=N\NC(N)=O)C(=O)C=C12'
	'CCCCCCN=C(O)N1C=C(F)C(O)=NC1=O'
	'NC(=O)CN1CC2=CC=CC=C2OC1=O'
	'CC(C(O)=O)C1=CC2=C(C=C1)C1=C(N2)C=CC(Cl)=C1'
	'[H][C@]12SCC(C)=C(N1C(=O)[C@H]2NC(=O)[C@H](N)C1=CC=C(O)C=C1)C(O)=O'
	'[H][C@]12SCC(C[N+]3=CC=CC=C3)=C(N1C(=O)[C@@]2([H])N=C(O)CC1=CC=CS1)C([O-])=O'
	'[H][C@]12SCC(OC)=C(N1C(=O)[C@H]2NC(=O)[C@H](N)C1=CCC=CC1)C(O)=O'
	'OC(O)C(Cl)(Cl)Cl.C[N+](C)(C)CC([O-])=O'
	'COC(CNC(N)=O)C[Hg]Cl'
	'CN1C(C2=CC=C(Cl)C=C2)S(=O)(=O)CCC1=O'
	'OC(COC(O)=N)COC1=CC=C(Cl)C=C1'
	'CN(C)CCOC(C)(C1=CC=CC=C1)C1=CC=C(Cl)C=C1'
	'CC(C)(N)CC1=CC=C(Cl)C=C1'
	'[H]C(CCN(C)C)=C1C2=CC(Cl)=CC=C2SC2=C1C=CC=C2'
	'O[C@H]1CC2=C(O)C=C(O)C=C2O[C@@H]1C1=CC=C(O)C(O)=C1'
	'CCN1N=C(C(O)=O)C(=O)C2=CC3=C(OCO3)C=C12'
	'OC1=C(I)C=C(Cl)C2=C1N=CC=C2'
	'CC(CN(C)C)C(C)(O)CC1=CC=C(Cl)C=C1'
	'CN(C)CCC(O)(C1=CC=CC=C1)C1=CC=CC=C1Cl'
	'CNC(C)CC1CCCC1'
	'OC1=CC=CC2=C1C(=O)C1=C(C=CC=C1O)C2=O'
	'CCN[C@@H](C)CC1=CC=CC(=C1)C(F)(F)F'
	'C[C@@H](CN1CC(=O)NC(=O)C1)N1CC(=O)NC(=O)C1'
	'CCN(CC)CCOC1=CC2=C(C=C1)N=C(S2)N(C)C'
	'OCCN(CCO)C1=NC(=C(O1)C1=CC=CC=C1)C1=CC=CC=C1'
	'CN1C2=C(OC(=O)N(C2=O)C2=CC=CC=N2)C2=CC=CC=C2S1(=O)=O'
	'CCC1=CN([C@H]2C[C@H](O)[C@@H](CO)O2)C(=O)NC1=O'
	'NCCCC(N)(C(F)F)C(O)=O'
	'CCN(CC)C(=O)C1=CC(OC)=C(O)C=C1'
	'[H]C(Cl)=CC(O)(CC)C#C'
	'NC(=O)OC1(CCCCC1)C#C'
	'CCOC(=O)C1(CCCN(C)CC1)C1=CC=CC=C1'
	'CCOC1=CC2=C(C=C1)N=C(S2)S(N)(=O)=O'
	'CCNC1=NC2=CC=C(Cl)C=C2C(C)(O1)C1=CC=CC=C1'
	'CCNCC(O)C1=CC(O)=CC=C1'
	'CCN1C(=O)N(CCCN2CCN(CC2)C2=CC=CC(Cl)=C2)N=C1CC'
	'CCC(N)CC1=CNC2=CC=CC=C12'
	'CCNC1C2CCC(C2)C1C1=CC=CC=C1'
	'CCNC(C)CC1=CC(=CC=C1)C(F)(F)F'
	'CC(CC1=CC=CC=C1)NCCC#N'
	'FC(F)(F)COC1=CC(C(=O)NCC2CCCCN2)=C(OCC(F)(F)F)C=C1'
	'COC(O)=NC1=NC2=C(N1)C=C(C=C2)C(=O)C1=CC=C(F)C=C1'
	'CC1CCC2=CC(F)=CC3=C2N1C=C(C(O)=O)C3=O'
	'FC(F)(F)COCC(F)(F)F'
	'[H][C@@]12CCC(=O)[C@@]1(C)CC[C@@]1([H])[C@@]2([H])CCC2=C(O)C(=O)CC[C@]12C'
	'CC1=CC=C(C=C1)S(=O)(=O)NC(=O)N[C@@H]1[C@H](O)[C@]2(C)CC[C@H]1C2(C)C'
	'CC1CN(CCN1)C1=C(F)C(C)=C2C(=O)C(=CN(C3CC3)C2=C1)C(O)=O'
	'FC(F)(F)CN1C2=C(C=C(Cl)C=C2)C(=NCC1=O)C1=CC=CC=C1'
	'ClC1=CC(Cl)=C(Cl)C=C1OCC#CI'
	'[H][C@]12SC(C)(C)[C@@H](N1C(=O)[C@H]2N1C(=O)[C@H](NC1(C)C)C1=CC=CC=C1)C(O)=O'
	'OC1=C(CC2=C(O)C(Cl)=CC(Cl)=C2Cl)C(Cl)=C(Cl)C=C1Cl'
	'[H][C@](CC)(C1=CC=C(O)C=C1)[C@]([H])(CC)C1=CC=C(O)C=C1'
	'CC(CNC1CCCCC1)OC(=O)C1=CC=CC=C1'
	'CC(C)CC1=CC=C(C=C1)C(C)C(O)=NO'
	'C(CC1=CNC2=CC=CC=C12)C1CCNCC1'
	'CC(C)NCC(O)COC1=CC=CC2=C1C=CC2'
	'CC(C(O)=O)C1=CC=C(C=C1)N1CC2=CC=CC=C2C1=O'
	'O[C@H]1[C@H](O)[C@@H](O)[C@H](O)[C@H](O)[C@@H]1O'
	'CC(O)=NCC1=C(I)C(C(O)=O)=C(I)C(N=C(C)O)=C1I'
	'CCC(CC1=C(I)C(N)=C(I)C=C1I)C(O)=O'
	'CN(C)C=NC1=C(I)C=C(I)C(CCC(O)=O)=C1I'
	'CC(C)NNC(=O)COC1=CC=C(Cl)C=C1'
	'CC(C)NNC(=O)C1=CC=NC=C1'
	'CC(C)[C@@](C[C@H](C)N(C)C)(C#N)C1=CC=CC=C1'
	'CC(C)OP(F)(=O)OC(C)C'
	'CN1C(C(=O)N=C2NOC(C)=C2)=C(O)C2=CC=CC=C2S1(=O)=O'
	'C[C@H](COC1=CC=CC=C1)N[C@H](C)[C@@H](O)C1=CC=C(O)C=C1'
	'N[C@@H](CC1=CNC2=CC=CC=C12)C(O)=O'
	'C1CN2C[C@@H](N=C2S1)C1=CC=CC=C1'
	'Cl[C@H]1[C@H](Cl)[C@@H](Cl)[C@@H](Cl)[C@H](Cl)[C@H]1Cl'
	'N[C@@H](C(=O)N[C@H]1[C@H]2CCC(Cl)=C(N2C1=O)C(O)=O)C1=CC=CC=C1'
	'CC(NN)C1=CC=CC=C1'
	'CCC1(NC(=O)N(C)C1=O)C1=CC=CC=C1'
	'CN(CS(O)(=O)=O)C1=C(C)N(C)N(C1=O)C1=CC=CC=C1'
	'CN(C)CCN(CC1=CC=CS1)C1=NC=CC=C1'
	'CC1=CC=CC=C1N1C(C)=NC2=CC=CC=C2C1=O'
	'CCC1(CC)C(=O)NC(=O)N(C)C1=O'
	'CCC1(CC)C(=O)NCC(C)C1=O'
	'O=C(CCNNC(=O)C1=CC=NC=C1)NCC1=CC=CC=C1'
	'CS(=O)(=O)NC1=C(OC2=CC=CC=C2)C=C(C=C1)[N+]([O-])=O'
	'CN1CC(C2=CC=CC=C2)C2=C(C1)C(N)=CC=C2'
	'CCCCCCC(C)NN'
	'CCCCC1C(=O)N(N(C1=O)C1=CC=C(O)C=C1)C1=CC=CC=C1'
	'NC1=NC(=O)C(O1)C1=CC=CC=C1'
	'FC(F)(F)C(F)(F)C(F)(F)C(F)(F)C(F)(F)F'
	'[H][C@@]12CC3=CNC4=CC=CC(=C34)[C@@]1([H])C[C@@H](CSC)CN2CCC'
	'CCOC1=CC=C(NC(C)=O)C=C1'
	'NC(=N)NC(=N)NCCC1=CC=CC=C1'
	'CC(CC1=CC=CC=C1)NN'
	'[H]N([H])N([H])C(C)COC1=CC=CC=C1'
	'[H][C@@](C)(N)[C@]([H])(O)C1=CC=CC=C1'
	'[H]N(CC1=CC=CC=C1)N([H])C(=O)C(C)(C)C'
	'O=C1CCO1'
	'CCN1CCC[C@H]1CNC(=O)C1=C(OC)C=CC(Br)=C1OC'
	'CS(=O)(=O)C1=CC=C(C=C1)C1=C(C(=O)OC1)C1=CC=CC=C1'
	'CC(CCC1=CC2=C(OCO2)C=C1)NN'
	'CC(C)CC(N(C)C)C1(CCC1)C1=CC=C(Cl)C=C1'
	'CC1=NOC(NS(=O)(=O)C2=C(SC=C2)C(=O)CC2=CC3=C(OCO3)C=C2C)=C1Cl'
	'C[C@H]1CN(C[C@@H](C)N1)C1=C(F)C(N)=C2C(=O)C(=CN(C3CC3)C2=C1F)C(O)=O'
	'[Sr++].[Sr++].[O-]C(=O)CN(CC([O-])=O)C1=C(C#N)C(CC([O-])=O)=C(S1)C([O-])=O'
	'COC1=NC=CN=C1NS(=O)(=O)C1=CC=C(N)C=C1'
	'CC(C(O)=O)C1=CC=C(C=C1)C(=O)C1=CC=CS1'
	'NC1=C2CCCCC2=NC2=CC=CC=C12'
	'CCCCCNC(=N)N\N=C\C1=CNC2=C1C=C(OC)C=C2'
	'O=C1N(C2CCC(=O)NC2=O)C(=O)C2=CC=CC=C12'
	'CN1CCC(CC1)N(CC1=CC=CS1)C1=CC=CC=C1'
	'O=C1SN(C(=O)N1CC1=CC=CC=C1)C1=C2C=CC=CC2=CC=C1'
	'OC(=O)COC1=C(Cl)C(Cl)=C(C=C1)C(=O)C1=CC=CS1'
	'CC1=CC=C(C=C1)C(=O)C1=CC(=C(O)C(O)=C1)[N+]([O-])=O'
	'COC1=C(C2=CC=CC(C(=S)N(C)CC(O)=O)=C2C=C1)C(F)(F)F'
	'CCOC(N)=O'
	'CC1=C(C(=NO1)C1=CC=CC=C1)C1=CC=C(C=C1)S(N)(=O)=O'
	'CCOC1=CC=CC=C1OCC1CNCCO1'
	'CN(CCO)CC(O)CN1C=NC2=C1C(=O)N(C)C(=O)N2C'
	'CC(N(O)C(N)=O)C1=CC2=CC=CC=C2S1'
	'CN(C)C\C=C(\C1=CC=C(Br)C=C1)C1=CC=CN=C1'
	'CN1C(CC(O)=O)=CC(C)=C1C(=O)C1=CC=C(Cl)C=C1'
	'CN(C)CCOC1=CC2=CC=CC=C2SC2=CC=C(Cl)C=C12'
