# Supplementary material for: Discovery and biological evaluation of a potent small molecule CRM1 inhibitor for its selective ablation of extranodal NK/T cell lymphoma
Source: eLife. 2023 Oct 27;12:e80625. doi: 10.7554/eLife.80625 (PMC10637774; doi:10.7554/eLife.80625)
Supplement: Source code 1. [file elife-80625-code1.zip › Source_codes/data/positives_new.txt]

C=C(/C=C/[C@H](O1)[C@@H](C)C=CC1=O)CC
O=C1O[C@H](CC=C1)/C=C/C(C)=C
ClC1=CC(C2=NC=NN2)=C(N([H])[H])C=C1
FC(C1=CC(C2=NNC([H])=N2)=CC(C(F)(F)F)=C1)(F)F
FC(C1=CC(OC(C)C)=CC(C2=NNC=N2)=C1)(F)F
FC(C1=CC(OC)=CC(C2=NNC([H])=N2)=C1)(F)F
ClC1=NC(NN2C(C(C)=CC2=O)=O)=CC=C1C(F)(F)F
ClC1=NC(N)=CC=C1C(F)(F)F
ClC1=C(C2=NC(NN(C3=O)C(C(C)=C3C)=O)=CC(Cl)=C2C=C1)Cl
ClC(C=CN=C12)=C2C=CC=C1Br
BrC1=CC2=NC=CC(CN3CCNCC3)=C2C=C1
NC1=CC=C(C(Cl)=N1)C(F)(F)F
BrC1=CC2=C(C=C1)C(CN3CCNCC3)=CC=N2
NC1C(C=C(C(Cl)=N1)C(F)(F)F)Br
FC(C1=CC(C2=NNC([H])=N2)=CC(C(F)(F)F)=C1)(F)F
ClC1=CC=CC(C2=NNC([H])=N2)=C1
ClC1=CC=CC(C2=NNC=N2)=C1
CCN1C=NC2=C1C=C(C3=NC4=C(C=CC=C4)S3)C=C2
CNC1=CC=C(C(Cl)=N1)C(F)(F)F
NC1=NC2=C(C=C1)C=CC=C2Cl
FC(F)(F)C1=CC=NC2=C1C=CC(Cl)=C2Cl
BrC1=CC2=NC=CC(CN3CCNCC3)=C2C=C1
FC(F)(F)C1=CCCN=C1Br
ClC1=CC=NC2=C1C=CC=C2Cl
FC(F)(F)C1=CC=CN=C1C2=CC=CC=C2
CC(NC1=CC=C(C(Cl)=N1)C(F)(F)F)=O
BrC1=CC2=NC=CC(CN3CCNCC3)=C2C=C1
ClC1=CC=CC2=C1N=CC=C2
NC1=CC(Cl)=C(C(Cl)=C1)Cl
FC(F)(F)C1=CC=NC2=C1C=CC=C2
BrC1=CC(N=CC=C2Cl)=C2C=C1
FC(F)(F)C1=CC=CN=C1C2=CC=C(C(Cl)=C2)F
FC(F)(F)C1=CC=CN=C1CC(C)C
FC(F)(F)C1=CC(Cl)=NC=C1
BrC1=CC(N=CC=C2CN3CCNCC3)=C2C=C1
NC1=NC(Cl)=CC2=C1C=CC=C2
NC1=CC(Cl)=C(C(C2=CC=CC=C2)=N1)C(F)(F)F
BrC1=CC(N=CC=C2CN3CCCC3)=C2C=C1
BrC1=CC(N=CC=C2N3CCN(CC3)C(C4=CC=C(C=C4)F)=O)=C2C=C1
NC1=CC=C(C(C#N)=N1)C(F)(F)F
