# Supplementary material for: Discovery and biological evaluation of a potent small molecule CRM1 inhibitor for its selective ablation of extranodal NK/T cell lymphoma
Source: eLife. 2023 Oct 27;12:e80625. doi: 10.7554/eLife.80625 (PMC10637774; doi:10.7554/eLife.80625)
Supplement: Source code 1. [file elife-80625-code1.zip › Source_codes/data/smiles.for.sim]

C1(N2N=NN=C2)=CC=CC=C1
NC1=C(C2=NC=NN2)C=C(Cl)C=C1
