# Supplementary material for: Discovery and biological evaluation of a potent small molecule CRM1 inhibitor for its selective ablation of extranodal NK/T cell lymphoma
Source: eLife. 2023 Oct 27;12:e80625. doi: 10.7554/eLife.80625 (PMC10637774; doi:10.7554/eLife.80625)
Supplement: Source code 1. [file elife-80625-code1.zip › Source_codes/src/scoring_functions.py]

#!/usr/bin/env python
from __future__ import print_function, division
import numpy as np
from rdkit import Chem
from rdkit import rdBase
from rdkit.Chem import AllChem
from rdkit import DataStructs
from sklearn import svm
import time
import pickle
import re
import threading
import pexpect
import math
from Levenshtein._levenshtein import distance
rdBase.DisableLog('rdApp.error')

"""Scoring function should be a class where some tasks that are shared for every call
   can be reallocated to the __init__, and has a __call__ method which takes a single SMILES of
   argument and returns a float. A multiprocessing class will then spawn workers and divide the
   list of SMILES given between them.

   Passing *args and **kwargs through a subprocess call is slightly tricky because we need to know
   their types - everything will be a string once we have passed it. Therefor, we instead use class
   attributes which we can modify in place before any subprocess is created. Any **kwarg left over in
   the call to get_scoring_function will be checked against a list of (allowed) kwargs for the class
   and if a match is found the value of the item will be the new value for the class.

   If num_processes == 0, the scoring function will be run in the main process. Depending on how
   demanding the scoring function is and how well the OS handles the multiprocessing, this might
   be faster than multiprocessing in some cases."""

class no_sulphur():
    """Scores structures based on not containing sulphur."""

    kwargs = []

    def __init__(self):
        pass
    def __call__(self, smile):
        mol = Chem.MolFromSmiles(smile)
        if mol:
            has_sulphur = [16 not in [atom.GetAtomicNum() for atom in mol.GetAtoms()]]
            return float(has_sulphur)
        return 0.0

class tanimoto_bak():
    """Scores structures based on Tanimoto similarity to a query structure.
       Scores are only scaled up to k=(0,1), after which no more reward is given."""

    kwargs = ["k", "query_structure"]
    k = 0.7
    query_structure = "Cc1ccc(cc1)c2cc(nn2c3ccc(cc3)S(=O)(=O)N)C(F)(F)F"

    def __init__(self):
        query_mol = Chem.MolFromSmiles(self.query_structure)
        self.query_fp = AllChem.GetMorganFingerprint(query_mol, 2, useCounts=True, useFeatures=True)

    def __call__(self, smile):
        mol = Chem.MolFromSmiles(smile)
        if mol:
            fp = AllChem.GetMorganFingerprint(mol, 2, useCounts=True, useFeatures=True)
            score = DataStructs.TanimotoSimilarity(self.query_fp, fp)
            score = min(score, self.k) / self.k
            return float(score)
        return 0.0


class tanimoto():
    """Scores structures based on Tanimoto similarity to a query structure.
       Scores are only scaled up to k=(0,1), after which no more reward is given."""

    kwargs = ["k", "query_structure"]
    
    '''
        sixth
    '''
    query_structures = [
        'O=C([C@@H](/C=C(C)/C=C/C[C@@H](C)/C=C(CC)\C=C\[C@@H]([C@H](C=C1)C)OC1=O)C)[C@@H](C)[C@@H]([C@@H](C)C/C(C)=C/C(NCCC2=CC=CN=C2)=O)O[H]'
        ,'O=C([C@@H](/C=C(C)/C=C/C[C@@H](C)/C=C(CC)\C=C\[C@@H]([C@H](C=C1)C)OC1=O)C)[C@@H](C)[C@@H]([C@@H](C)C/C(C)=C/C(O[H])=O)O[H]'
        ,'O=C1O[C@@H](/C=C/C(C)=C\[C@H](C)C/C=C/C(C)=C/[C@@H](C)[C@@H]([C@H]([C@@H]([C@H](C/C(C)=C/COC(N)=O)C)OC(N)=O)C)O)CC=C1'
        ,'ClC1=CC(C2=NC=NN2/C=C\C(OCC)=O)=C(C=C1)N([H])[H]'
        ,'FC(F)(C1=CC(C2=NN(/C=C\C(N([H])N([H])C3=CC=CC=N3)=O)C([H])=N2)=CC(C(F)(F)F)=C1)F'
        ,'FC(F)(C1=CC(C2=NN(/C=C\C(N([H])N([H])C3=NC=CN=C3)=O)C([H])=N2)=CC(C(F)(F)F)=C1)F'
        ,'FC(F)(C1=CC(OC(C)C)=CC(C(N=C2)=NN2/C=C\C3=NN=CO3)=C1)F'
        ,'FC(F)(C1=CC(OC)=CC(C2=NN(/C([H])=C([H])\C(OC(C)C)=O)C([H])=N2)=C1)F'
        ,'ClC1=NC(NN(C(C(C)=C2CCC(OC(C)(C)C)=O)=O)C2=O)=CC=C1C(F)(F)F'
        ,'ClC1=NC(NN(C(C(C)=C2CCC(OCC)=O)=O)C2=O)=CC=C1C(F)(F)F'
        ,'ClC1=C(Cl)C2=NC(NN(C(C(C)=C3C)=O)C3=O)=CC(Cl)=C2C=C1'
        ,'O=C(C(C)=C1C)N(NC2=CC(Cl)=C3C=CC=C(Br)C3=N2)C1=O'
        ,'O=C(C(C)=C1C)N(NC2=CC(CN3CCN(C(OC(C)(C)C)=O)CC3)=C4C=CC(Br)=CC4=N2)C1=O'
        ,'O=C(C(C)=C1CCC(OC)=O)N(NC2=CC=C(C(F)(F)F)C(Cl)=N2)C1=O'
        ,'O=C(C(C)=C1CCC(N(OC)C)=O)N(NC2=CC=C(C(F)(F)F)C(Cl)=N2)C1=O'
        ,'O=C(C(C)=C1C)N(NC2=NC3=C(C(CN4CCN(C(C5=C(OC)C=CC=C5)=O)CC4)=C2)C=CC(Br)=C3)C1=O'
        ,'O=C(C(C)=C1)N(C1=O)NC2C(Br)C=C(C(F)(F)F)C(Cl)=N2'
        ,'O=C(C(C)=C1COCCCC)N(NC2=CC=C(C(F)(F)F)C(Cl)=N2)C1=O'
        ,'O=C(C(C)=C1CC(OC(C)(C)C)=O)N(NC2=CC=C(C(F)(F)F)C(Cl)=N2)C1=O'
        ,'O=C(C(C)=C1CCC(OC(CC)C)=O)N(NC2=CC=C(C(F)(F)F)C(Cl)=N2)C1=O'
        ,'O=C(C(C)=C1COCC)N(NC2=CC=C(C(F)(F)F)C(Cl)=N2)C1=O'
        ,'O=C(C(C)=C1COCCC(C)C)N(NC2=CC=C(C(F)(F)F)C(Cl)=N2)C1=O'
        ,'O=C(C(C)=C1CCC(O)CC)N(NC2=CC=C(C(F)(F)F)C(Cl)=N2)C1=O'
        ,'O=C(C(C)=C1COCCC(C)(C)C)N(NC2=CC=C(C(F)(F)F)C(Cl)=N2)C1=O'
        ,'O=C(C(C)=C1COC(C)(C)C)N(NC2=CC=C(C(F)(F)F)C(Cl)=N2)C1=O'
        ,'O=C(C(C)=C1CCOCC(C)C)N(NC2=CC=C(C(F)(F)F)C(Cl)=N2)C1=O'
        ,'O=C(C(C)=C1CCOCC)N(NC2=CC=C(C(F)(F)F)C(Cl)=N2)C1=O'
        ,'O=C(C(C)=C1COCC(C)(C)C)N(NC2=CC=C(C(F)(F)F)C(Cl)=N2)C1=O'
        ,'O=C(C(C)=C1COCC(C)C)N(NC2=CC=C(C(F)(F)F)C(Cl)=N2)C1=O'
        ,'O=C(C(C)=C1COC(C)CC(C)C)N(NC2=CC=C(C(F)(F)F)C(Cl)=N2)C1=O'
        ,'O=C(C(C)=C1CCOCCC)N(NC2=CC=C(C(F)(F)F)C(Cl)=N2)C1=O'
        ,'FC(F)(C1=CC(C2=NN(/C=C\C3=NN=CO3)C([H])=N2)=CC(C(F)(F)F)=C1)F'
        ,'ClC1=NC(NN2C(C(C)=C(COCCC(C)(C)C)C2=O)=O)=CC=C1C(F)(F)F'
        ,'CCN(C(/C=C/N(C1=CC=CC=C1)C)=N2)C3=C2C=CC(C(S4)=NC5=C4C=CC=C5)=C3'
        ,'O=C(C(C)=C(C)C1=O)N1NC2=CC=C(C(F)(F)F)C(Cl)=N2'
        ,'O=C(C(C)=C(C)C1=O)N1N(C)C2=CC=C(C(F)(F)F)C(Cl)=N2'
        ,'O=C(C(CCCC1)=C1C2=O)N2NC3=CC=C(C(F)(F)F)C(Cl)=N3'
        ,'O=C(C(C)=C(C)C1=O)N1NC2=NC(C(Cl)=CC=C3)=C3C=C2'
        ,'O=C(C(C)=C(C)C1=O)N1NC2=CC=C(Cl)C3=C2C=CC=C3'
        ,'O=C(C(C)=C1C)N(C1=O)NC2=CC=C(C(F)(F)F)C(Cl)=N2'
        ,'O=C(C(C)=C1C)N(C1=O)N(C)C2=CC=C(C(F)(F)F)C(Cl)=N2'
        ,'O=C(C(C)=C1C)N(C1=O)N(C)C2=CC=C(C(F)(F)F)C(Br)=N2'
        ,'O=C(C(C)=C1CCC(C)C)N(C1=O)NC2=CC=C(C(F)(F)F)C(Cl)=N2'
        ,'O=C(C(C)=C1COC)N(C1=O)NC2=CC=C(C(F)(F)F)C(Cl)=N2'
        ,'O=C(C(C)=C1C)N(C1=O)NC2=NC3=C(C(C(F)(F)F)=C2)C=CC(Cl)=C3Cl'
        ,'O=C(C(C)=C1CCC(N(CC)CC)=O)N(C1=O)NC2=CC=C(C(F)(F)F)C(Cl)=N2'
        ,'O=C(C(C)=C1CC(C(OCC)=O)C(OCC)=O)N(C1=O)NC2=CC=C(C(F)(F)F)C(Cl)=N2'
        ,'O=C(C(C)=C1CCC(NC(C)(C)C)=O)N(C1=O)NC2=CC=C(C(F)(F)F)C(Cl)=N2'
        ,'O=C(C(C)=C1C)N(NC2=CC(CN3CCN(C(C4=CC(OC)=CC=C4)=O)CC3)=C5C=CC(Br)=CC5=N2)C1=O'
        ,'O=C(C(C)=C1C)N(NC2CC=C(C(F)(F)F)C(Br)=N2)C1=O'
        ,'O=C(C(C)=C1C)N(NC2=NC3=C(C(Cl)=C2)C=CC=C3Cl)C1=O'
        ,'O=C(C(C)=C1C)N(NC2=CC=C(C(F)(F)F)C(C3=CC=CC=C3)=N2)C1=O'
        ,'O=C(C(C)=C1CO)N(NC2=CC=C(C(F)(F)F)C(Cl)=N2)C1=O'
        ,'O=C(C(C)=C1C)N(N(C(C)=O)C2=CC=C(C(F)(F)F)C(Cl)=N2)C1=O'
        ,'O=C(C(C)=C1C)N(NC2=CC(CN3CCN(C(C4=CC=CC=C4Cl)=O)CC3)=C5C=CC(Br)=CC5=N2)C1=O'
        ,'O=C(C(C)=C1CCC(NC)=O)N(NC2=CC=C(C(F)(F)F)C(Cl)=N2)C1=O'
        ,'O=C(C(C)=C1C)N(NC2=NC(C(Cl)=CC=C3)=C3C=C2)C1=O'
        ,'O=C(C(C)=C1C)N(NC2=CC(Cl)=C(Cl)C(Cl)=C2)C1=O'
        ,'O=C(C(C)=C1C)N(NC2=NC(C=CC=C3)=C3C(C(F)(F)F)=C2)C1=O'
        ,'O=C(C(C)=C1C)N(NC2=NC(C=C(Br)C=C3)=C3C(Cl)=C2)C1=O'
        ,'O=C(C(C)=C1C)N(NC2=CC=C(C(F)(F)F)C(C3=CC=C(F)C(Cl)=C3)=N2)C1=O'
        ,'O=C(C(C)=C1C)N(NC2=CC=C(C(F)(F)F)C(CC(C)C)=N2)C1=O'
        ,'O=C(C(C)=C1C)N(NC2=CC(C(F)(F)F)=CC(Cl)=N2)C1=O'
        ,'O=C(C(C)=C1CCC(OC)=O)N(NC2=NC(C=C(Br)C=C3)=C3C(CN4CCN(C(OC(C)(C)C)=O)CC4)=C2)C1=O'
        ,'O=C(C(C)=C1C)N(NC2=NC(C=C(Br)C=C3)=C3C(CN4CCN(C(C5=CC=C(N(C)C)C=C5)=O)CC4)=C2)C1=O'
        ,'O=C(C(C)=C1C)N(NC2=NC(Cl)=CC3=C2C=CC=C3)C1=O'
        ,'O=C(C(C)=C1CC)N(NC2=CC=C(C(F)(F)F)C(Cl)=N2)C1=O'
        ,'O=C(C(C)=C1C)N(NC2=CC(Cl)=C(C(F)(F)F)C(C3=CC=CC=C3)=N2)C1=O'
        ,'O=C(C(C)=C1C)N(NC2=NC(C=C(Br)C=C3)=C3C(CN4CCC(NC(OC(C)(C)C)=O)C4)=C2)C1=O'
        ,'O=C(C(C)=C1C)N(NC2=NC(C=C(Br)C=C3)=C3C(N4CCN(C(C5=CC=C(F)C=C5)=O)CC4)=C2)C1=O'
        ]
    query_structures_neg = [
        'CC(=O)NC1=CC(=CC=C1O)[As](O)(O)=O'
        ,'CC(=O)C1=CC=C(C=C1)S(=O)(=O)NC(=O)NC1CCCCC1'
        ,'CC(=O)NC1=C(I)C(C(O)=O)=C(I)C=C1I'
        ,'OC(=O)CC1=CC(Cl)=C(OCC=C)C=C1'
        ,'CN1C2=C(C3=CC=CC=C13)C(=O)N(CC1=C(C)NC=N1)CC2'
        ,'CC(C)NCC(O)COC1=CC=CC=C1CC=C'
        ,'[H]C(=N[C@@H]1C(=O)N2[C@@H](C(O)=O)C(C)(C)S[C@]12[H])N1CCCCCC1'
        ,'CN(C)C1=C(C)N(C)N(C1=O)C1=CC=CC=C1'
        ,'NC1=NC2=C(N=C(CNC3=CC=C(C=C3)C(=O)N[C@@H](CCC(O)=O)C(O)=O)C=N2)C(N)=N1'
        ,'CCC(C)(CN(C)C)OC(=O)C1=CC=CC=C1'
        ,'OC[C@H]1O[C@H](S[Au])[C@H](O)[C@@H](O)[C@@H]1O'
        ,'[H][C@@]1(CC=C)C(=O)N2N(C1=O)C1=CC(C)=CC=C1N=C2N(C)C'
        ,'OC(=O)COC1=NN(CC2=CC=CC=C2)C2=CC=CC=C12'
        ,'CC(CC1=CC(=CC=C1)C(F)(F)F)NCCOC(=O)C1=CC=CC=C1'
        ,'CC(NNC(=O)C1=CC=CC=C1)C1=CC=CC=C1'
        ,'CC(C(O)=O)C1=CC2=C(OC(=N2)C2=CC=C(Cl)C=C2)C=C1'
        ,'CCC1=C(C(=O)C2=CC(Br)=C(O)C(Br)=C2)C2=CC=CC=C2O1'
        ,'OC1=C(SC2=C(O)C(Cl)=CC(Cl)=C2)C=C(Cl)C=C1Cl'
        ,'CC1=NN=C2CN=C(C3=C(SC(Br)=C3)N12)C1=CC=CC=C1Cl'
        ,'CCCCOC1=CC=C(CC(=O)NO)C=C1'
        ,'CCCC(=O)NC1=C(I)C=C(I)C(\C=C(/CC)C(O)=O)=C1I'
        ,'CCCCOC(=O)C1=CC=C(N)C=C1'
        ,'[Ca++].[N-]=C=[N-]'
        ,'CCCCCCN=C(O)N1C=C(F)C(O)=NC1=O'
        ,'NC(=O)CN1CC2=CC=CC=C2OC1=O'
        ,'CC(C(O)=O)C1=CC2=C(C=C1)C1=C(N2)C=CC(Cl)=C1'
        ,'[H][C@]12SCC(C)=C(N1C(=O)[C@H]2NC(=O)[C@H](N)C1=CC=C(O)C=C1)C(O)=O'
        ,'[H][C@]12SCC(C[N+]3=CC=CC=C3)=C(N1C(=O)[C@@]2([H])N=C(O)CC1=CC=CS1)C([O-])=O'
        ,'[H][C@]12SCC(OC)=C(N1C(=O)[C@H]2NC(=O)[C@H](N)C1=CCC=CC1)C(O)=O'
        ,'OC(O)C(Cl)(Cl)Cl.C[N+](C)(C)CC([O-])=O'
        ,'COC(CNC(N)=O)C[Hg]Cl'
        ,'CN1C(C2=CC=C(Cl)C=C2)S(=O)(=O)CCC1=O'
        ,'OC(COC(O)=N)COC1=CC=C(Cl)C=C1'
        ,'CN(C)CCOC(C)(C1=CC=CC=C1)C1=CC=C(Cl)C=C1'
        ,'CC(C)(N)CC1=CC=C(Cl)C=C1'
        ,'[H]C(CCN(C)C)=C1C2=CC(Cl)=CC=C2SC2=C1C=CC=C2'
        ,'O[C@H]1CC2=C(O)C=C(O)C=C2O[C@@H]1C1=CC=C(O)C(O)=C1'
        ,'CCN1N=C(C(O)=O)C(=O)C2=CC3=C(OCO3)C=C12'
        ,'OC1=C(I)C=C(Cl)C2=C1N=CC=C2'
        ,'CC(CN(C)C)C(C)(O)CC1=CC=C(Cl)C=C1'
        ,'CN(C)CCC(O)(C1=CC=CC=C1)C1=CC=CC=C1Cl'
        ,'CNC(C)CC1CCCC1'
        ,'OC1=CC=CC2=C1C(=O)C1=C(C=CC=C1O)C2=O'
        ,'CCN[C@@H](C)CC1=CC=CC(=C1)C(F)(F)F'
        ,'C[C@@H](CN1CC(=O)NC(=O)C1)N1CC(=O)NC(=O)C1'
        ,'CCN(CC)CCOC1=CC2=C(C=C1)N=C(S2)N(C)C'
        ,'OCCN(CCO)C1=NC(=C(O1)C1=CC=CC=C1)C1=CC=CC=C1'
        ,'CN1C2=C(OC(=O)N(C2=O)C2=CC=CC=N2)C2=CC=CC=C2S1(=O)=O'
        ,'CCC1=CN([C@H]2C[C@H](O)[C@@H](CO)O2)C(=O)NC1=O'
        ,'NCCCC(N)(C(F)F)C(O)=O'
        ,'CCN(CC)C(=O)C1=CC(OC)=C(O)C=C1'
        ,'[H]C(Cl)=CC(O)(CC)C#C'
        ,'NC(=O)OC1(CCCCC1)C#C'
        ,'CCOC(=O)C1(CCCN(C)CC1)C1=CC=CC=C1'
        ,'CCOC1=CC2=C(C=C1)N=C(S2)S(N)(=O)=O'
        ,'CCNC1=NC2=CC=C(Cl)C=C2C(C)(O1)C1=CC=CC=C1'
        ,'CCNCC(O)C1=CC(O)=CC=C1'
        ,'CCN1C(=O)N(CCCN2CCN(CC2)C2=CC=CC(Cl)=C2)N=C1CC'
        ,'CCC(N)CC1=CNC2=CC=CC=C12'
        ,'CCNC1C2CCC(C2)C1C1=CC=CC=C1'
        ,'CCNC(C)CC1=CC(=CC=C1)C(F)(F)F'
        ,'CC(CC1=CC=CC=C1)NCCC#N'
        ,'FC(F)(F)COC1=CC(C(=O)NCC2CCCCN2)=C(OCC(F)(F)F)C=C1'
        ,'COC(O)=NC1=NC2=C(N1)C=C(C=C2)C(=O)C1=CC=C(F)C=C1'
        ,'CC1CCC2=CC(F)=CC3=C2N1C=C(C(O)=O)C3=O'
        ,'FC(F)(F)COCC(F)(F)F'
        ,'[H][C@@]12CCC(=O)[C@@]1(C)CC[C@@]1([H])[C@@]2([H])CCC2=C(O)C(=O)CC[C@]12C'
        ,'CC1=CC=C(C=C1)S(=O)(=O)NC(=O)N[C@@H]1[C@H](O)[C@]2(C)CC[C@H]1C2(C)C'
        ,'CC1CN(CCN1)C1=C(F)C(C)=C2C(=O)C(=CN(C3CC3)C2=C1)C(O)=O'
        ,'FC(F)(F)CN1C2=C(C=C(Cl)C=C2)C(=NCC1=O)C1=CC=CC=C1'
        ,'ClC1=CC(Cl)=C(Cl)C=C1OCC#CI'
        ,'[H][C@]12SC(C)(C)[C@@H](N1C(=O)[C@H]2N1C(=O)[C@H](NC1(C)C)C1=CC=CC=C1)C(O)=O'
        ,'OC1=C(CC2=C(O)C(Cl)=CC(Cl)=C2Cl)C(Cl)=C(Cl)C=C1Cl'
        ,'[H][C@](CC)(C1=CC=C(O)C=C1)[C@]([H])(CC)C1=CC=C(O)C=C1'
        ,'CC(CNC1CCCCC1)OC(=O)C1=CC=CC=C1'
        ,'CC(C)CC1=CC=C(C=C1)C(C)C(O)=NO'
        ,'C(CC1=CNC2=CC=CC=C12)C1CCNCC1'
        ,'CC(C)NCC(O)COC1=CC=CC2=C1C=CC2'
        ,'CC(C(O)=O)C1=CC=C(C=C1)N1CC2=CC=CC=C2C1=O'
        ,'O[C@H]1[C@H](O)[C@@H](O)[C@H](O)[C@H](O)[C@@H]1O'
        ,'CC(O)=NCC1=C(I)C(C(O)=O)=C(I)C(N=C(C)O)=C1I'
        ,'CCC(CC1=C(I)C(N)=C(I)C=C1I)C(O)=O'
        ,'CN(C)C=NC1=C(I)C=C(I)C(CCC(O)=O)=C1I'
        ,'CC(C)NNC(=O)COC1=CC=C(Cl)C=C1'
        ,'CC(C)NNC(=O)C1=CC=NC=C1'
        ,'CC(C)[C@@](C[C@H](C)N(C)C)(C#N)C1=CC=CC=C1'
        ,'CC(C)OP(F)(=O)OC(C)C'
        ,'CN1C(C(=O)N=C2NOC(C)=C2)=C(O)C2=CC=CC=C2S1(=O)=O'
        ,'C[C@H](COC1=CC=CC=C1)N[C@H](C)[C@@H](O)C1=CC=C(O)C=C1'
        ,'N[C@@H](CC1=CNC2=CC=CC=C12)C(O)=O'
        ,'C1CN2C[C@@H](N=C2S1)C1=CC=CC=C1'
        ,'Cl[C@H]1[C@H](Cl)[C@@H](Cl)[C@@H](Cl)[C@H](Cl)[C@H]1Cl'
        ,'N[C@@H](C(=O)N[C@H]1[C@H]2CCC(Cl)=C(N2C1=O)C(O)=O)C1=CC=CC=C1'
        ,'CC(NN)C1=CC=CC=C1'
        ,'CCC1(NC(=O)N(C)C1=O)C1=CC=CC=C1'
        ,'CN(CS(O)(=O)=O)C1=C(C)N(C)N(C1=O)C1=CC=CC=C1'
        ,'CN(C)CCN(CC1=CC=CS1)C1=NC=CC=C1'
        ,'CC1=CC=CC=C1N1C(C)=NC2=CC=CC=C2C1=O'
        ,'CCC1(CC)C(=O)NC(=O)N(C)C1=O'
        ,'CCC1(CC)C(=O)NCC(C)C1=O'
        ,'O=C(CCNNC(=O)C1=CC=NC=C1)NCC1=CC=CC=C1'
        ,'CS(=O)(=O)NC1=C(OC2=CC=CC=C2)C=C(C=C1)[N+]([O-])=O'
        ,'CN1CC(C2=CC=CC=C2)C2=C(C1)C(N)=CC=C2'
        ,'CCCCCCC(C)NN'
        ,'CCCCC1C(=O)N(N(C1=O)C1=CC=C(O)C=C1)C1=CC=CC=C1'
        ,'NC1=NC(=O)C(O1)C1=CC=CC=C1'
        ,'FC(F)(F)C(F)(F)C(F)(F)C(F)(F)C(F)(F)F'
        ,'[H][C@@]12CC3=CNC4=CC=CC(=C34)[C@@]1([H])C[C@@H](CSC)CN2CCC'
        ,'CCOC1=CC=C(NC(C)=O)C=C1'
        ,'NC(=N)NC(=N)NCCC1=CC=CC=C1'
        ,'CC(CC1=CC=CC=C1)NN'
        ,'[H]N([H])N([H])C(C)COC1=CC=CC=C1'
        ,'[H][C@@](C)(N)[C@]([H])(O)C1=CC=CC=C1'
        ,'[H]N(CC1=CC=CC=C1)N([H])C(=O)C(C)(C)C'
        ,'O=C1CCO1'
        ,'CCN1CCC[C@H]1CNC(=O)C1=C(OC)C=CC(Br)=C1OC'
        ,'CS(=O)(=O)C1=CC=C(C=C1)C1=C(C(=O)OC1)C1=CC=CC=C1'
        ,'CC(CCC1=CC2=C(OCO2)C=C1)NN'
        ,'CC(C)CC(N(C)C)C1(CCC1)C1=CC=C(Cl)C=C1'
        ,'CC1=NOC(NS(=O)(=O)C2=C(SC=C2)C(=O)CC2=CC3=C(OCO3)C=C2C)=C1Cl'
        ,'C[C@H]1CN(C[C@@H](C)N1)C1=C(F)C(N)=C2C(=O)C(=CN(C3CC3)C2=C1F)C(O)=O'
        ,'[Sr++].[Sr++].[O-]C(=O)CN(CC([O-])=O)C1=C(C#N)C(CC([O-])=O)=C(S1)C([O-])=O'
        ,'COC1=NC=CN=C1NS(=O)(=O)C1=CC=C(N)C=C1'
        ,'CC(C(O)=O)C1=CC=C(C=C1)C(=O)C1=CC=CS1'
        ,'NC1=C2CCCCC2=NC2=CC=CC=C12'
        ,'O=C1N(C2CCC(=O)NC2=O)C(=O)C2=CC=CC=C12'
        ,'CN1CCC(CC1)N(CC1=CC=CS1)C1=CC=CC=C1'
        ,'O=C1SN(C(=O)N1CC1=CC=CC=C1)C1=C2C=CC=CC2=CC=C1'
        ,'OC(=O)COC1=C(Cl)C(Cl)=C(C=C1)C(=O)C1=CC=CS1'
        ,'CC1=CC=C(C=C1)C(=O)C1=CC(=C(O)C(O)=C1)[N+]([O-])=O'
        ,'COC1=C(C2=CC=CC(C(=S)N(C)CC(O)=O)=C2C=C1)C(F)(F)F'
        ,'CCOC(N)=O'
        ,'CC1=C(C(=NO1)C1=CC=CC=C1)C1=CC=C(C=C1)S(N)(=O)=O'
        ,'CCOC1=CC=CC=C1OCC1CNCCO1'
        ,'CN(CCO)CC(O)CN1C=NC2=C1C(=O)N(C)C(=O)N2C'
        ,'CC(N(O)C(N)=O)C1=CC2=CC=CC=C2S1'
        ,'CN(C)C\C=C(\C1=CC=C(Br)C=C1)C1=CC=CN=C1'
        ,'CN1C(CC(O)=O)=CC(C)=C1C(=O)C1=CC=C(Cl)C=C1'
        ,'CN(C)CCOC1=CC2=CC=CC=C2SC2=CC=C(Cl)C=C12'
        ]
  
    def __init__(self):
        self.radus=2
        query_mols =[Chem.MolFromSmiles(query_structure) for query_structure in self.query_structures] 
        self.query_fps = [AllChem.GetMorganFingerprint(query_mol, self.radus, useCounts=True, useFeatures=True) 
                          for query_mol in query_mols]

        query_mols_neg =[Chem.MolFromSmiles(query_structure_neg) for query_structure_neg in self.query_structures_neg] 
        self.query_fps_neg = [AllChem.GetMorganFingerprint(query_mol_neg, self.radus, useCounts=True, useFeatures=True) 
                          for query_mol_neg in query_mols_neg]

    def __call__(self, smile):
        mol = Chem.MolFromSmiles(smile)
        if mol:
            fp = AllChem.GetMorganFingerprint(mol, self.radus, useCounts=True, useFeatures=True)
            
            max_sim_score = 0
            for query_fp in self.query_fps:
                score = DataStructs.TanimotoSimilarity(query_fp, fp)
                if score > max_sim_score:
                    max_sim_score = score
            
            sum_neg_sim_socre = 0
            for query_fp_neg in self.query_fps_neg:
                sum_neg_sim_socre += DataStructs.TanimotoSimilarity(query_fp_neg, fp)
            avg_neg_sim_socre = sum_neg_sim_socre / 139
                        
            return float(max_sim_score * 0.8 - avg_neg_sim_socre * 0.2)
        return 0.0


class tanimoto_levn():
    """Scores structures based on Tanimoto similarity to a query structure.
       Scores are only scaled up to k=(0,1), after which no more reward is given."""

    kwargs = ["k", "query_structure"]
    query_structures = ['C1(N2N=NN=C2)=CC=CC=C1'
                        ,'ClC1=CC(C2=NC=NN2)=C(N)C=C1'
                        ,'FC(F)(F)C1=CC(C2=NNC=N2)=CC(C(F)(F)F)=C1'
                        ,'CC(C)OC1=CC(C2=NNC=N2)=CC(C(F)(F)F)=C1'
                        ,'COC1=CC(C2=NNC=N2)=CC(C(F)(F)F)=C1'
                        ,'FC(F)(F)C1=CC(C(F)(F)F)=CC(C2=NNC=N2)=C1'
                        ,'ClC1=CC=CC(C2=NNC=N2)=C1'
                        ,'FC(F)(F)C1=CC=CN=C1C2=CC=C(F)C(Cl)=C2'
                        ,'CN(C(C)=C1)N(C2=CC=CC=C2)C1=O'
                        ,'C12=NC=NC(C3=CNN=C3)=C1C=CN2'
                        ,'NC1=NC=C(C=C1)C2=CNN=C2'
                        ,'CC1=NC(NC2NC=CS2)=CC=N1'
                        ,'CC(C)N(N=C1)C=C1C2=NC=NC=C2'
                        ,'NC1NC=NC2=C1C(C3=CC=CC=C3)=NN2'
                        ,'CC1=C(C=CC=C1)NC2=NC=CC(C3=CN=CC=C3)=N2'
                        ,'C1(C2=NNN=N2)=CC=CC=C1'
                        ,'FC1=CC=C(CC2=NN=CC3=CC=CC=C23)C=C1'
                        ,'C1(C2=NN=NN2)=CC=CC=C1'
                        ,'C1(N2C=CC=N2)=CC=CC=C1']

    def __init__(self):
        pass

    def __call__(self, smile):
        max_score = -1
        for query in self.query_structures:
            score = 1 - distance(query, smile) * 1.0 / len(query)
            if max_score < score:
                max_score = score

        return np.max([float(max_score), 0.])


class activity_model():
    """Scores based on an ECFP classifier for activity."""

    kwargs = ["clf_path"]
    clf_path = '../data/clf.tempt.pkl'
    simles_file = '../data/smiles.for.sim'
    radius = 3
    fp_list = []
    def __init__(self):
        with open(self.clf_path, "rb") as f:
            self.clf = pickle.load(f)
        
        with open(self.simles_file) as f:
            for smile in f.readlines():
                mol = Chem.MolFromSmiles(smile)
                if mol:
                    self.fp_list.append(
                        AllChem.GetMorganFingerprint(mol, self.radius, useCounts=True, useFeatures=True))
                

    def __call__(self, smile):
        alpha = 0.0
        beta = 1
        mol = Chem.MolFromSmiles(smile)
        if mol:
            fp = activity_model.fingerprints_from_mol(mol)
            clf_score = self.clf.predict_proba(fp)[:, 1]
            sim_score = self.get_similarity_score(mol)
            len_score = self.get_length_score(smile)
            score = clf_score * alpha + beta * sim_score + (1-alpha - beta) * len_score
            return float(score)
        return 0.0


    def get_length_score(self, smile):
        smile_len = len(smile)
        wanted_len = 15.
        max_len = 40.
        score = 1-np.abs(smile_len-wanted_len)/max_len
        if score < 0:
            return 0.0
        else:
            return score


    def get_similarity_score(self, mol):

        new_fp = AllChem.GetMorganFingerprint(mol, self.radius, useCounts=True, useFeatures=True)
        max_score = 0
        for fp in self.fp_list:
            score = DataStructs.TanimotoSimilarity(new_fp, fp)
            if max_score < score:
                max_score = score
        return float(max_score)


        

    @classmethod
    def fingerprints_from_mol(cls, mol):
        fp = AllChem.GetMorganFingerprint(mol, 3, useCounts=True, useFeatures=True)
        size = 2048
        nfp = np.zeros((1, size), np.int32)
        for idx,v in fp.GetNonzeroElements().items():
            nidx = idx%size
            nfp[0, nidx] += int(v)
        return nfp


class Worker():
    """A worker class for the Multiprocessing functionality. Spawns a subprocess
       that is listening for input SMILES and inserts the score into the given
       index in the given list."""
    def __init__(self, scoring_function=None):
        """The score_re is a regular expression that extracts the score from the
           stdout of the subprocess. This means only scoring functions with range
           0.0-1.0 will work, for other ranges this re has to be modified."""

        self.proc = pexpect.spawn('./multiprocess.py ' + scoring_function,
                                  encoding='utf-8')

        print(self.is_alive())

    def __call__(self, smile, index, result_list):
        self.proc.sendline(smile)
        output = self.proc.expect([re.escape(smile) + " 1\.0+|[0]\.[0-9]+", 'None', pexpect.TIMEOUT])
        if output is 0:
            score = float(self.proc.after.lstrip(smile + " "))
        elif output in [1, 2]:
            score = 0.0
        result_list[index] = score

    def is_alive(self):
        return self.proc.isalive()

class Multiprocessing():
    """Class for handling multiprocessing of scoring functions. OEtoolkits cant be used with
       native multiprocessing (cant be pickled), so instead we spawn threads that create
       subprocesses."""
    def __init__(self, num_processes=None, scoring_function=None):
        self.n = num_processes
        self.workers = [Worker(scoring_function=scoring_function) for _ in range(num_processes)]

    def alive_workers(self):
        return [i for i, worker in enumerate(self.workers) if worker.is_alive()]

    def __call__(self, smiles):
        scores = [0 for _ in range(len(smiles))]
        smiles_copy = [smile for smile in smiles]
        while smiles_copy:
            alive_procs = self.alive_workers()
            if not alive_procs:
                raise RuntimeError("All subprocesses are dead, exiting.")
            # As long as we still have SMILES to score
            used_threads = []
            # Threads name corresponds to the index of the worker, so here
            # we are actually checking which workers are busy
            for t in threading.enumerate():
                # Workers have numbers as names, while the main thread cant
                # be converted to an integer
                try:
                    n = int(t.name)
                    used_threads.append(n)
                except ValueError:
                    continue
            free_threads = [i for i in alive_procs if i not in used_threads]
            for n in free_threads:
                if smiles_copy:
                    # Send SMILES and what index in the result list the score should be inserted at
                    smile = smiles_copy.pop()
                    idx = len(smiles_copy)
                    t = threading.Thread(target=self.workers[n], name=str(n), args=(smile, idx, scores))
                    t.start()
            time.sleep(0.01)
        for t in threading.enumerate():
            try:
                n = int(t.name)
                t.join()
            except ValueError:
                continue
        return np.array(scores, dtype=np.float32)

class Singleprocessing():
    """Adds an option to not spawn new processes for the scoring functions, but rather
       run them in the main process."""
    def __init__(self, scoring_function=None):
        self.scoring_function = scoring_function()
    def __call__(self, smiles):
        scores = [self.scoring_function(smile) for smile in smiles]
        return np.array(scores, dtype=np.float32)

def get_scoring_function(scoring_function, num_processes=None, **kwargs):
    """Function that initializes and returns a scoring function by name"""
    scoring_function_classes = [no_sulphur, tanimoto, activity_model]
    scoring_functions = [f.__name__ for f in scoring_function_classes]
    scoring_function_class = [f for f in scoring_function_classes if f.__name__ == scoring_function][0]

    if scoring_function not in scoring_functions:
        raise ValueError("Scoring function must be one of {}".format([f for f in scoring_functions]))

    for k, v in kwargs.items():
        if k in scoring_function_class.kwargs:
            setattr(scoring_function_class, k, v)

    if num_processes == 0:
        return Singleprocessing(scoring_function=scoring_function_class)
    return Multiprocessing(scoring_function=scoring_function, num_processes=num_processes)
