# Supplementary material for: Discovery and biological evaluation of a potent small molecule CRM1 inhibitor for its selective ablation of extranodal NK/T cell lymphoma
Source: eLife. 2023 Oct 27;12:e80625. doi: 10.7554/eLife.80625 (PMC10637774; doi:10.7554/eLife.80625)
Supplement: Source code 1. [file elife-80625-code1.zip › Source_codes/src/train_agent.py]

import torch
import pickle
import numpy as np
import time
import os, sys
from shutil import copyfile

from model import RNN
from data_structs import Vocabulary, Experience
from scoring_functions import get_scoring_function
from utils import Variable, seq_to_smiles, fraction_valid_smiles, unique
from vizard_logger import VizardLog


def train_agent(restore_prior_from='../data/Prior.ckpt',
                restore_agent_from='../data/Prior.ckpt',
                scoring_function='tanimoto',
                scoring_function_kwargs={},
                save_dir=None, learning_rate=0.0005,
                batch_size=64, n_steps=5000,
                num_processes=0, sigma=60,
                experience_replay=0):

    voc = Vocabulary(init_from_file="../data/Voc")

    start_time = time.time()

    Prior = RNN(voc)
    Agent = RNN(voc)

    logger = VizardLog('../data/logs')

    # By default restore Agent to same model as Prior, but can restore from already trained Agent too.
    # Saved models are partially on the GPU, but if we dont have cuda enabled we can remap these
    # to the CPU.
    if torch.cuda.is_available():
        Prior.rnn.load_state_dict(torch.load('../data/Prior.ckpt'))
        Agent.rnn.load_state_dict(torch.load(restore_agent_from))
    else:
        Prior.rnn.load_state_dict(torch.load('../data/Prior.ckpt', map_location=lambda storage, loc: storage))
        Agent.rnn.load_state_dict(torch.load(restore_agent_from, map_location=lambda storage, loc: storage))

    # We dont need gradients with respect to Prior
    for param in Prior.rnn.parameters():
        param.requires_grad = False

    optimizer = torch.optim.Adam(Agent.rnn.parameters(), lr=0.0005)

    # Scoring_function
    scoring_function = get_scoring_function(scoring_function=scoring_function, num_processes=num_processes,
                                            **scoring_function_kwargs)

    # For policy based RL, we normally train on-policy and correct for the fact that more likely actions
    # occur more often (which means the agent can get biased towards them). Using experience replay is
    # therefor not as theoretically sound as it is for value based RL, but it seems to work well.
    experience = Experience(voc)

    # Log some network weights that can be dynamically plotted with the Vizard bokeh app
    logger.log(Agent.rnn.gru_2.weight_ih.cpu().data.numpy()[::100], "init_weight_GRU_layer_2_w_ih")
    logger.log(Agent.rnn.gru_2.weight_hh.cpu().data.numpy()[::100], "init_weight_GRU_layer_2_w_hh")
    logger.log(Agent.rnn.embedding.weight.cpu().data.numpy()[::30], "init_weight_GRU_embedding")
    logger.log(Agent.rnn.gru_2.bias_ih.cpu().data.numpy(), "init_weight_GRU_layer_2_b_ih")
    logger.log(Agent.rnn.gru_2.bias_hh.cpu().data.numpy(), "init_weight_GRU_layer_2_b_hh")

    # Information for the logger
    step_score = [[], []]

    print("Model initialized, starting training...")

    for step in range(n_steps):

        # Sample from Agent
        seqs, agent_likelihood, entropy = Agent.sample(batch_size)

        # Remove duplicates, ie only consider unique seqs
        unique_idxs = unique(seqs)
        seqs = seqs[unique_idxs]
        agent_likelihood = agent_likelihood[unique_idxs]
        entropy = entropy[unique_idxs]

        # Get prior likelihood and score
        prior_likelihood, _ = Prior.likelihood(Variable(seqs))
        smiles = seq_to_smiles(seqs, voc)
        score = scoring_function(smiles)

        # Calculate augmented likelihood
        augmented_likelihood = prior_likelihood + sigma * Variable(score)
        loss = torch.pow((augmented_likelihood - agent_likelihood), 2)

        # Experience Replay
        # First sample
        if experience_replay and len(experience)>4:
            exp_seqs, exp_score, exp_prior_likelihood = experience.sample(4)
            exp_agent_likelihood, exp_entropy = Agent.likelihood(exp_seqs.long())
            exp_augmented_likelihood = exp_prior_likelihood + sigma * exp_score
            exp_loss = torch.pow((Variable(exp_augmented_likelihood) - exp_agent_likelihood), 2)
            loss = torch.cat((loss, exp_loss), 0)
            agent_likelihood = torch.cat((agent_likelihood, exp_agent_likelihood), 0)

        # Then add new experience
        prior_likelihood = prior_likelihood.data.cpu().numpy()
        new_experience = zip(smiles, score, prior_likelihood)
        experience.add_experience(new_experience)

        # Calculate loss
        loss = loss.mean()

        # Add regularizer that penalizes high likelihood for the entire sequence
        loss_p = - (1 / agent_likelihood).mean()
        loss += 5 * 1e3 * loss_p

        # Calculate gradients and make an update to the network weights
        optimizer.zero_grad()
        loss.backward()
        optimizer.step()

        # Convert to numpy arrays so that we can print them
        augmented_likelihood = augmented_likelihood.data.cpu().numpy()
        agent_likelihood = agent_likelihood.data.cpu().numpy()

        # Print some information for this step
        time_elapsed = (time.time() - start_time) / 3600
        time_left = (time_elapsed * ((n_steps - step) / (step + 1)))
        print("\n       Step {}   Fraction valid SMILES: {:4.1f}  Time elapsed: {:.2f}h Time left: {:.2f}h".format(
              step, fraction_valid_smiles(smiles) * 100, time_elapsed, time_left))
        print("  Agent    Prior   Target   Score             SMILES")
        for i in range(10):
            print(" {:6.2f}   {:6.2f}  {:6.2f}  {:6.2f}     {}".format(agent_likelihood[i],
                                                                       prior_likelihood[i],
                                                                       augmented_likelihood[i],
                                                                       score[i],
                                                                       smiles[i]))
        # Need this for Vizard plotting
        step_score[0].append(step + 1)
        step_score[1].append(np.mean(score))

        # Log some weights
        logger.log(Agent.rnn.gru_2.weight_ih.cpu().data.numpy()[::100], "weight_GRU_layer_2_w_ih")
        logger.log(Agent.rnn.gru_2.weight_hh.cpu().data.numpy()[::100], "weight_GRU_layer_2_w_hh")
        logger.log(Agent.rnn.embedding.weight.cpu().data.numpy()[::30], "weight_GRU_embedding")
        logger.log(Agent.rnn.gru_2.bias_ih.cpu().data.numpy(), "weight_GRU_layer_2_b_ih")
        logger.log(Agent.rnn.gru_2.bias_hh.cpu().data.numpy(), "weight_GRU_layer_2_b_hh")
        logger.log("\n".join([smiles + "\t" + str(round(score, 2)) for smiles, score in zip \
                            (smiles[:12], score[:12])]), "SMILES", dtype="text", overwrite=True)
        logger.log(np.array(step_score), "Scores")

    # If the entire training finishes, we create a new folder where we save this python file
    # as well as some sampled sequences and the contents of the experinence (which are the highest
    # scored sequences seen during training)
        if (step + 1) % 1000 == 0:
            save_dir = '../data/sixth/results_tamio_r2_8_2/run_' + str(step+1)
            os.makedirs(save_dir)
            copyfile('train_agent.py', os.path.join(save_dir, "train_agent.py"))
        
            experience.print_memory(os.path.join(save_dir, "memory"))
            torch.save(Agent.rnn.state_dict(), os.path.join(save_dir, 'Agent.ckpt'))
        
            seqs, agent_likelihood, entropy = Agent.sample(1024)
            prior_likelihood, _ = Prior.likelihood(Variable(seqs))
            prior_likelihood = prior_likelihood.data.cpu().numpy()
            smiles = seq_to_smiles(seqs, voc)
            score = scoring_function(smiles)
            with open(os.path.join(save_dir, "sampled"), 'w') as f:
                f.write("SMILES Score PriorLogP\n")
                for smiles, score, prior_likelihood in zip(smiles, score, prior_likelihood):
                    f.write("{} {:5.2f} {:6.2f}\n".format(smiles, score, prior_likelihood))

if __name__ == "__main__":
    train_agent()
