# Supplementary material for: Discovery and biological evaluation of a potent small molecule CRM1 inhibitor for its selective ablation of extranodal NK/T cell lymphoma
Source: eLife. 2023 Oct 27;12:e80625. doi: 10.7554/eLife.80625 (PMC10637774; doi:10.7554/eLife.80625)
Supplement: Source code 1. [file elife-80625-code1.zip › Source_codes/src/Test.py]

'''
Created on 2018.7.18

@author: Think
'''
from __future__ import print_function, division
import numpy as np
from rdkit import Chem
from rdkit.Chem import Draw
from rdkit import rdBase
from rdkit.Chem import AllChem
from rdkit import DataStructs
from sklearn import svm
import time
import pickle
import re
import threading
import pexpect
import Levenshtein
from Levenshtein._levenshtein import distance
rdBase.DisableLog('rdApp.error')

def fingerprints_from_mol(mol):
    fp = AllChem.GetMorganFingerprint(mol, 3, useCounts=True, useFeatures=True)
    size = 2048
    nfp = np.zeros((1, size), np.int32)
    for idx,v in fp.GetNonzeroElements().items():
        nidx = idx%size
        nfp[0, nidx] += int(v)
    return nfp

fname = '../data/ChEMBL_filtered_slim'

desktop = 'C:/Users/Lenovo/Desktop/'

print(distance('c1nnnn1-c1ccccc1','c1nnnn1-c1ccccc1'))
