# Supplementary material for: Discovery and biological evaluation of a potent small molecule CRM1 inhibitor for its selective ablation of extranodal NK/T cell lymphoma
Source: eLife. 2023 Oct 27;12:e80625. doi: 10.7554/eLife.80625 (PMC10637774; doi:10.7554/eLife.80625)
Supplement: Source code 1. [file elife-80625-code1.zip › Source_codes/src/utils.py]

import torch
import numpy as np
from rdkit import Chem

def Variable(tensor):
    """Wrapper for torch.autograd.Variable that also accepts
       numpy arrays directly and automatically assigns it to
       the GPU. Be aware in case some operations are better
       left to the CPU."""
    if isinstance(tensor, np.ndarray):
        tensor = torch.from_numpy(tensor)
    if torch.cuda.is_available():
        return torch.autograd.Variable(tensor).cuda()
    return torch.autograd.Variable(tensor)

def decrease_learning_rate(optimizer, decrease_by=0.01):
    """Multiplies the learning rate of the optimizer by 1 - decrease_by"""
    for param_group in optimizer.param_groups:
        param_group['lr'] *= (1 - decrease_by)

def seq_to_smiles(seqs, voc):
    """Takes an output sequence from the RNN and returns the
       corresponding SMILES."""
    smiles = []
    for seq in seqs.cpu().numpy():
        smiles.append(voc.decode(seq))
    return smiles

def fraction_valid_smiles(smiles):
    """Takes a list of SMILES and returns fraction valid."""
    i = 0
    for smile in smiles:
        if Chem.MolFromSmiles(smile):
            i += 1
    return i / len(smiles)

def unique(arr):
    # Finds unique rows in arr and return their indices
    arr = arr.cpu().numpy()
    arr_ = np.ascontiguousarray(arr).view(np.dtype((np.void, arr.dtype.itemsize * arr.shape[1])))
    _, idxs = np.unique(arr_, return_index=True)
    if torch.cuda.is_available():
        return torch.LongTensor(np.sort(idxs)).cuda()
    return torch.LongTensor(np.sort(idxs))
