# Supplementary material for: Discovery and biological evaluation of a potent small molecule CRM1 inhibitor for its selective ablation of extranodal NK/T cell lymphoma
Source: eLife. 2023 Oct 27;12:e80625. doi: 10.7554/eLife.80625 (PMC10637774; doi:10.7554/eLife.80625)
Supplement: Source code 1. [file elife-80625-code1.zip › Source_codes/src/zzh_utils.py]

'''
Created on 2018.10.16

@author: Lenovo
'''

import numpy as np

def extract_smiles_from_results(result_file, max_len = 40, threshold = 0.35):
    with open(result_file, 'r') as f:
        smiles_list = []
        counter = 0
        for line in f:
            if counter < 2:
                counter += 1
                continue
            if len(line.partition('  ')[0]) < max_len:
                if float(line.split(' ')[2]) > threshold:
                    smiles_list.append(line.partition('  ')[0])
    
    return smiles_list
    


if __name__ == '__main__':
    
#     get_length_score('fdsfdslkfjsdlfjsldjflsjdfiosjdfijsoif')
    sample_list = []
    result_dir = '../data/sixth/results_tamio_r2_8_2/'
    for index in [2000, 3000, 4000, 5000]:
        sample_list.extend(extract_smiles_from_results(result_dir + 'run_' + str(index) + '/sampled'))
        
    writer = open(result_dir + 'sampled', 'w')
    writer.write('\n'.join(sample_list))
    writer.close()
