# Supplementary material for: Discovery and biological evaluation of a potent small molecule CRM1 inhibitor for its selective ablation of extranodal NK/T cell lymphoma
Source: eLife. 2023 Oct 27;12:e80625. doi: 10.7554/eLife.80625 (PMC10637774; doi:10.7554/eLife.80625)
Supplement: Source code 1. [file elife-80625-code1.zip › Source_codes/src/main.py]

import argparse
import time
import os
from train_agent import train_agent


parser = argparse.ArgumentParser(description="Main script for running the model")
parser.add_argument('--scoring-function', action='store', dest='scoring_function',
                    choices=['activity_model', 'tanimoto', 'no_sulphur'],
                    default='tanimoto',
                    help='What type of scoring function to use.')
parser.add_argument('--scoring-function-kwargs', action='store', dest='scoring_function_kwargs',
                    nargs="*",
                    help='Additional arguments for the scoring function. Should be supplied with a '\
                    'list of "keyword_name argument". For pharmacophoric and tanimoto '\
                    'the keyword is "query_structure" and requires a SMILES. ' \
                    'For activity_model it is "clf_path " '\
                    'pointing to a sklearn classifier. '\
                    'For example: "--scoring-function-kwargs query_structure COc1ccccc1".')
parser.add_argument('--learning-rate', action='store', dest='learning_rate',
                    type=float, default=0.0005)
parser.add_argument('--num-steps', action='store', dest='n_steps', type=int,
                    default=3000)
parser.add_argument('--batch-size', action='store', dest='batch_size', type=int,
                    default=64)
parser.add_argument('--sigma', action='store', dest='sigma', type=int,
                    default=20)
parser.add_argument('--experience', action='store', dest='experience_replay', type=int,
                    default=0, help='Number of experience sequences to sample each step. '\
                    '0 means no experience replay.')
parser.add_argument('--num-processes', action='store', dest='num_processes',
                    type=int, default=0,
                    help='Number of processes used to run the scoring function. "0" means ' \
                    'that the scoring function will be run in the main process.')
parser.add_argument('--prior', action='store', dest='restore_prior_from',
                    default='../data/Prior.ckpt',
                    help='Path to an RNN checkpoint file to use as a Prior')
parser.add_argument('--agent', action='store', dest='restore_agent_from',
                    default='../data/Prior.ckpt',
                    help='Path to an RNN checkpoint file to use as a Agent.')
parser.add_argument('--save-dir', action='store', dest='save_dir',
                    help='Path where results and model are saved. Default is data/results/run_<datetime>.')

if __name__ == "__main__":

    arg_dict = vars(parser.parse_args())

    if arg_dict['scoring_function_kwargs']:
        kwarg_list = arg_dict.pop('scoring_function_kwargs')
        if not len(kwarg_list) % 2 == 0:
            raise ValueError("Scoring function kwargs must be given as pairs, "\
                             "but got a list with odd length.")
        kwarg_dict = {i:j for i, j in zip(kwarg_list[::2], kwarg_list[1::2])}
        arg_dict['scoring_function_kwargs'] = kwarg_dict
    else:
        arg_dict['scoring_function_kwargs'] = dict()

    train_agent(**arg_dict)
