# Supplementary material for: Discovery and biological evaluation of a potent small molecule CRM1 inhibitor for its selective ablation of extranodal NK/T cell lymphoma
Source: eLife. 2023 Oct 27;12:e80625. doi: 10.7554/eLife.80625 (PMC10637774; doi:10.7554/eLife.80625)
Supplement: Source code 1. [file elife-80625-code1.zip › Source_codes/src/active_model.py]

'''
Created on 2018.8.17

@author: Think
'''
import numpy as np
from rdkit import Chem
from rdkit import rdBase
from rdkit.Chem import AllChem
from rdkit import DataStructs
from sklearn import svm
import pickle
import random
from sklearn.metrics import f1_score
from numba.types import none

class activity_model():

    def __init__(self, pos_file, neg_file, clf_path):
        
        self.clf_path = clf_path
        
        with open(pos_file, 'r') as f:
            self.pos_mols = []
            for smile in f:
                mol = Chem.MolFromSmiles(smile.strip())
                if mol:
                    self.pos_mols.append(mol)
        
        with open(neg_file, 'r') as f:
            self.neg_mols = []
            for smile in f:
                mol = Chem.MolFromSmiles(smile.strip())
                if mol:
                    self.neg_mols.append(mol)
                    
        random.seed(222);
        random.shuffle(self.pos_mols)
        random.shuffle(self.neg_mols)
        

    def fingerprints_from_mol(self, mols):
        size = 2048
        nfp = np.zeros((len(mols), size), np.int32)
        for i, mol in enumerate(mols):
            fp = AllChem.GetMorganFingerprint(mol, 3, useCounts=True, useFeatures=True)
            for idx,v in fp.GetNonzeroElements().items():
                nidx = idx%size
                nfp[i, nidx] += int(v)
        return nfp
    
    
    def generate_tr_v_te_data(self):
            
        '''
            generate finger print for the mols
        '''
        pos_array = self.fingerprints_from_mol(self.pos_mols)
        neg_array = self.fingerprints_from_mol(self.neg_mols)

        '''
            divide the data into three parts:
            train data, valid data, test data
            whoes proposion is 8:1:1
        '''        
        len_pos, len_neg = pos_array.shape[0], neg_array.shape[0]
        
        #devide positive instances
        div1, div2 = int(len_pos * .8), int(len_pos * .9)
        train_pos = pos_array[:div1]
        train_y_pos = np.ones(train_pos.shape[0], dtype=np.int32)
        valid_pos = pos_array[div1:div2]
        valid_y_pos = np.ones(valid_pos.shape[0], dtype=np.int32)
        test_pos = pos_array[div2:]
        test_y_pos = np.ones(test_pos.shape[0], dtype=np.int32)
        
        #devide negative instances
        div1, div2 = int(len_neg * .8), int(len_neg * .9)
        train_neg = neg_array[:div1]
        train_y_neg = np.zeros(train_neg.shape[0], dtype=np.int32)
        valid_neg = neg_array[div1:div2]
        valid_y_neg = np.zeros(valid_neg.shape[0], dtype=np.int32)
        test_neg = neg_array[div2:]
        test_y_neg = np.zeros(test_neg.shape[0], dtype=np.int32)
        
        #concatenate postives and negatives
        train_array = np.concatenate((train_pos, train_neg))
        train_y = np.concatenate((train_y_pos, train_y_neg))
        valid_array = np.concatenate((valid_pos, valid_neg))
        valid_y = np.concatenate((valid_y_pos, valid_y_neg))
        test_array = np.concatenate((test_pos, test_neg))
        test_y = np.concatenate((test_y_pos, test_y_neg))
    
        return train_array, train_y, valid_array, valid_y, test_array, test_y
        

    def generate_tr_v_data(self):
            
        '''
            generate finger print for the mols
        '''
        pos_array = self.fingerprints_from_mol(self.pos_mols)
        neg_array = self.fingerprints_from_mol(self.neg_mols)

        '''
            divide the data into three parts:
            train data, valid data, test data
            whoes proposion is 8:1:1
        '''        
        len_pos, len_neg = pos_array.shape[0], neg_array.shape[0]
        
        #devide positive instances
        div = int(len_pos * .8)
        train_pos = pos_array[:div]
        train_y_pos = np.ones(train_pos.shape[0], dtype=np.int32)
        valid_pos = pos_array[div:]
        valid_y_pos = np.ones(valid_pos.shape[0], dtype=np.int32)
 
        
        #devide negative instances
        div = int(len_neg * .8)
        train_neg = neg_array[:div]
        train_y_neg = np.zeros(train_neg.shape[0], dtype=np.int32)
        valid_neg = neg_array[div:]
        valid_y_neg = np.zeros(valid_neg.shape[0], dtype=np.int32)

        
        #concatenate postives and negatives
        train_array = np.concatenate((train_pos, train_neg))
        train_y = np.concatenate((train_y_pos, train_y_neg))
        valid_array = np.concatenate((valid_pos, valid_neg))
        valid_y = np.concatenate((valid_y_pos, valid_y_neg))

    
        return train_array, train_y, valid_array, valid_y
 
 
    def generate_tr_data(self):

            
        '''
            generate finger print for the mols
        '''
        pos_array = self.fingerprints_from_mol(self.pos_mols)
        neg_array = self.fingerprints_from_mol(self.neg_mols)

        
        '''
            generate labels
        '''        
        train_y_pos = np.ones(pos_array.shape[0], dtype=np.int32)
        train_y_neg = np.zeros(neg_array.shape[0], dtype=np.int32)


        
        #concatenate postives and negatives
        train_array = np.concatenate((pos_array, neg_array))
        train_y = np.concatenate((train_y_pos, train_y_neg))

    
        return train_array, train_y

        
        
    def train_model(self, train_array, train_y, valid_array, valid_y, C=None, gama=None):
        if C is not None and gama is not None:
            clf = svm.SVC(probability=True, C=C, gamma=gama)
        elif C is None and gama is not None:
            clf = svm.SVC(probability=True, gamma=gama)
        elif C is not None and gama is None:
            clf = svm.SVC(probability=True, C=C)
        else:
            clf = svm.SVC(probability=True)            
        clf.fit(train_array, train_y)
        
        handle = open('../data/clf.tempt.pkl', 'wb')
        pickle.dump(clf, handle)
        pred_y = clf.predict(valid_array)
        print (f1_score(valid_y, pred_y))
    
        
        
        
        

if __name__ == '__main__':
    pos_file = '../data/positives_new.txt'
    neg_file = '../data/negatives.txt'
    clf_path = '../data/clf.tempt.pkl'
    Active = activity_model(pos_file, neg_file, clf_path)
    train_array, train_y = Active.generate_tr_data()
    C = [10]
    gama = [0.01]
    for CC in C:
        for gg in gama:
            print ('C is ', CC, 'and gama is ', gg, )
            Active.train_model(train_array, train_y, train_array, train_y, CC, gg)
        
