# Supplementary material for: Discovery and biological evaluation of a potent small molecule CRM1 inhibitor for its selective ablation of extranodal NK/T cell lymphoma
Source: eLife. 2023 Oct 27;12:e80625. doi: 10.7554/eLife.80625 (PMC10637774; doi:10.7554/eLife.80625)
Supplement: Source code 1. [file elife-80625-code1.zip › Source_codes/data/logs/SMILES]

CCC(=O)c1cccc(Cl)c1C(=O)NC(=O)C1CCN(C(=O)c2ccc(F)cc2)CC1	0.32
CC(C)NC(=O)CNS(=O)(=O)c1ccc(NC(=O)N2CCN(c3ccc(Cl)cc3)CC2)cc1	0.33
CC(=O)Nc1ccc(N2CCN(C(=O)CO)CC2)cc1	0.22
CC(C)C(=O)Nc1ccccc1C(=O)N1CCN(CC(=O)OCc2ccccc2)CC1	0.32
CCOc1ccc(CN2CCN(C(=O)COc3ccccc3Cl)CC2)cc1C(=O)N1CCOCC1	0.39
CCOc1ccc(CCN2CCN(C(=O)c3ccc(Cl)cc3)CC2)cc1	0.35
COC(=O)c1sC(=O)CC(=O)OCc2ccccc2C)c1	0.0
CCN(CC)C(=O)c1ccccc1NC(=O)CN(C)S(=O)(=O)c1ccc(C(F)(F)F)cc1	0.26
CCOC(=O)C=CCN1CCN(c2ccc(O)c(C(F)(F)F)c2)CC1	0.26
CC(=O)Nc1ccccc1CN1CCN(C(=O)N(C)C)CC1	0.27
COCCCNC(=O)c1cccc(N2CCN(S(=O)(=O)c3ccc(F)cc3)CC2)c1	0.32
COC(=O)C(C)NC(=O)c1ccc(N2CCN(C(=O)c3ccc(F)cc3)CC2)c(OC)c1	0.36
