# Supplementary material for: Discovery and biological evaluation of a potent small molecule CRM1 inhibitor for its selective ablation of extranodal NK/T cell lymphoma
Source: eLife. 2023 Oct 27;12:e80625. doi: 10.7554/eLife.80625 (PMC10637774; doi:10.7554/eLife.80625)
Supplement: Source code 1. [file elife-80625-code1.zip › Source_codes/src/data/Voc]

R
o
C
)
3
7
4
2
[N+]
=
6
8
[NH2+]
F
-
L
c
#
N
n
O
[O-]
[S+]
1
S
[N-]
[n+]
s
5
(
[nH]
